# Supplementary material for: Comprehensive analysis of the carboxylesterase gene reveals that NtCXE22 regulates axillary bud growth through strigolactone metabolism in tobacco
Source: Front Plant Sci. 2022 Dec 12;13:1019538. doi: 10.3389/fpls.2022.1019538 (PMC9806860; doi:10.3389/fpls.2022.1019538)
Supplement: Supplementary file 2 [file DataSheet_2.xlsx]

## Sheet: Table1
Supplementary Table 1. The sampling stages of each tissue used for RNA-seq.
Sample Name	Tissue	Sampling stages
Seed	Seed	3 days after sowing
Root-1	Root	Seedling stage
Root-2	Root	Mature stage
Root-3	Root	2 days after topping
Axillary bud	Axillary bud	2 days after topping
Leaf-1	Leaf	Seedling stage
Leaf-2	Leaf	Mature stage
Leaf-3	Leaf	2 days after topping
Stem	Stem	Seedling, mature and topping stages mixed
Stem-3	Stem	2 days after topping
Callus	Callus	Callus
Blade	Blade	24 hours in vitro
Vein	Vein	Mature stage

## Sheet: Table2
Supplementary Table 2. Primers used for qRT-PCR
Primer	Sequence
NtCXE1-F	CCGTGGTGTAAGCCAAGATT
NtCXE1-R	AATGCATGTCCCACACCTTT
NtCXE2-F	CCATCAAGGTGTGTCCTCCT
NtCXE2-R	CCAAGTCAAACTCCCCTTCA
NtCXE3-F	CAAGCGTGGCTGTGAAATTA
NtCXE3-R	TTCGGATAGAAACGGAGGTG
NtCXE4-F	AATTGCAGCTCCAAATCCTG
NtCXE4-R	TGGTAGCAGCACCATAGCTG
NtCXE5-F	TGGCTCATGAAAAGCAAGTG
NtCXE5-R	ACGGAATTGTCGTTTCGTTC
NtCXE6-F	TGCCGTCAAAGATGTAGTCG
NtCXE6-R	CTAGGCGCGTGTAGACAGTG
NtCXE7-F	TCAGCCACATGAAGTCGAAG
NtCXE7-R	GAAGATGGGCAGCTTAGTGG
NtCXE8-F	CTACAACCCAAGCCACTGGT
NtCXE8-R	GGGACCTCACTTGAGAGCTG
NtCXE9-F	CTGCAGATCACCCATTAGCA
NtCXE9-R	AACCCATGTTGCATTCCTTC
NtCXE10-F	ATGTGGAAGGTCGAGTTTGG
NtCXE10-R	AAAGCTTTCCTGCCTCAACA
NtCXE11-F	TGCCGTCAAAGATGTAGTCG
NtCXE11-R	CTAGGCGCGTGTAGACAGTG
NtCXE12-F	TAACCCCACCAACAACACCT
NtCXE12-R	AACCAATGCAGGGAATTGAG
NtCXE13-F	CAGATGGAGGGTCAAAGCAT
NtCXE13-R	AAATCCCTGGTGGCATCATA
NtCXE14-F	TATTTCCATTCTCGGCAACC
NtCXE14-R	TCTTGACCATCGCCATTACA
NtCXE15-F	TACTTTGGTGGGGTCCAGAG
NtCXE15-R	AACCGTCCAATCTTTTCGTG
NtCXE16-F	TACTTTGGTGGGGTCCAGAG
NtCXE16-R	AACCGTCCAATCTTTTCGTG
NtCXE17-F	CTCAATTCCCTGCATTGGTT
NtCXE17-R	TGCACGTAGACCCATCAAAA
NtCXE18-F	AAGGGTAGTGGAAGGCGAAT
NtCXE18-R	AAAGCTTTCCTGCCTCAACA
NtCXE19-F	CCCAGAACATCCTCTTCCAA
NtCXE19-R	CATGAGCATCCCAGAAACCT
NtCXE20-f	GATGCATTTGGAGCATCCTT
NtCXE20-R	TGTTGGAACACTTCCGATGA
NtCXE21-F	GGGTCACCAATTACGCTGAT
NtCXE21-R	CATGAAGTGGCAAAAGCTGA
NtCXE22-F	TCCAAGCCGTGATTATCTCC
NtCXE22-R	ATGTTACCACCGGCTGAATC
NtCXE23-F	GCTTTCTTTGGTGGGAATGA
NtCXE23-R	ACCATCACAACCAATCAGCA
NtCXE24-F	CTGCAGATCACCCACTAGCA
NtCXE24-R	AAACCCATGTTGCATTCCAT
NtCXE25-F	GTAGTCGCCGACGAAAACTC
NtCXE25-R	CTAGGCGCGTGTAGACAGTG
NtCXE26-F	CTGCATCAATTGAACCATGC
NtCXE26-R	AATGCAAAATCCACCACCAT
NtCXE27-F	CGGGCGATTAGAAATGAAGA
NtCXE27-R	TCAGCCACAGACATTTCAGC
NtCXE28-F	ATACGCACCCGAATATCGAC
NtCXE28-R	TCATTCCCACCAAAGAAAGC
NtCXE29-F	GTGTAATCCGGCAACCAAAG
NtCXE29-R	ATCAGCTCTGCCGTTCTTGT
NtCXE30-F	TGCCGTCAAAGATGTAGTCG
NtCXE30-R	GGAGGAAGACGGAGACAATG
NtCXE31-F	TGCCGTCAAAGATGTAGTCG
NtCXE31-R	GGAGGAAGACGGAGACAATG
NtCXE32-f	CGGTCCACTCGAAGTCAAAT
NtCXE32-R	ATGACGGGAAGCTTGTTGAC
NtCXE33-F	TCACAACCCCACAACAGAAA
NtCXE33-R	CTGGGCCTTTTCCATTAACA
NtCXE34-F	CGTGCAAGTGAGGAAAGTCA
NtCXE34-R	GCAATTCAACTTCGACAGCA
NtCXE35-f	TCCCAATGCTTTTTCAGGTC
NtCXE35-R	ACGCCGATTCTATTGCAAAC
NtCXE36-f	GTCGCAAAACTTCCCATCAT
NtCXE36-R	ACCGTTAATGCGATCCAAAG
NtCXE37-F	CCCTTTTTCGGAAATGATGA
NtCXE37-R	CCCTTCAGCGCCTCATAGTA
NtCXE38-F	GGTTTGTGAGTGGGAGCAAT
NtCXE38-R	TCCTCCTCCTCCTTCTCCTC
NtCXE39-f	AAGGGTAGTGGAAGGCGAAT
NtCXE39-R	AAAGCTTTCCTGCCTCAACA
NtCXE40-F	CATTTTTCGGAGGTGAGGAA
NtCXE40-R	GCCAATCTTGAAGGGAATCA
NtCXE41-F	CATTTTTCGGAGGTGAGGAA
NtCXE41-R	TGCCAATCTTGAAGGGAATC
NtCXE42-f	CTGTGGTCGTTTGTGTGTCC
NtCXE42-R	CCGACCCAATGCTTGATAGT
NtCXE43-F	TGCTGCTTATGACGATGGAG
NtCXE43-R	AATTGAGCCTAGTGGCAACG
NtCXE44-F	TTGCATTGCCTAACGGTGTA
NtCXE44-R	AAGTCACGTGCACACCATGT
NtCXE45-F	TTCTGCCCGGATTTACAGAC
NtCXE45-R	TGTGCAGCAACCCATTTAAG
NtCXE46-F	TCTTAGCAAAATTGGCAGCA
NtCXE46-R	GCTATGTTCCCACCAGCACT
NtCXE47-f	TCTCCCCAAACTCACAAACC
NtCXE47-R	TGTGAAAGCACCCATTGAAA
NtCXE48-F	TGAGAGACAGGGCTTGGACT
NtCXE48-R	AGTCGACCACCGATTTCATC
NtCXE49-F	TGATGATTCGTGGGCTGTTA
NtCXE49-R	TGGCCCATTGTTACCAAAAT
NtTB1-F	GTCTATGGCGGCTGATGATT
NtTB1-R	GTTGCCGGTAACAACCAAAT

## Sheet: Table3
Supplementary Table 3. The characters of 49 CXE gene family members and properties of CXE proteins in Nicotiana tabacum.
Gene	Sequence	HD Gene ID	K326 Gene ID	Chromosome	Strand	Start	End	CDS(bp)	Exons	protein length(aa)	PI	MW(kDa)	Predicted localization
NtCXE1	ATGGTGACTGCCATTTCTTATGATCCAAGGCAAAATCTCAACGTAAGAAACGACCATCAT CAACAAAATGGAGTAGTTGTACTCGAAGAGATTGAAGGTCTTATAAAATTTTACAACAAT GGCCACATCGAAAGACCACAAATTGTCCCAACTGTCCCACCTTATTCTCTGCCTCAAGAA CTCGGTGTCACAGCCAAAGATGTCATTTTACACAATCCAACCAATTTATGGTCGCGAATT TACCTTCCCAATACCTTAATCCCAGCTAAGAAACTGCCTTTACTTGTTTATTTTCACGGA GGTGGTTTCTGTGTAGGTTCTGCTGCATGGAAATGTTACCATGATTTCTTAGCAAATCTT ACTTCAAAAATTGGCTGTGTAATTATGTCAGTT…	Ntab0128190.1	Nitab4.5_0001569g0030.1	Ntab_scaffold_1339	+	55690	56718	1032	1	343	8.9332	38514.1	nuclear
NtCXE2	ATGCCAAGTGTGGCAGTGAAATTATACAGTGTATTCTTCAAGTTTATGTTGAAGCATCGG TTGCAGAATCGAATTCAAATCGACGACACAAATGGGTTGAATAATGGTAGCTCTTTCGGT ATCACATCTCGGCCTAATGAGGAATCCATTGCTGCTGCCAATCCTTTATTCACTGACGGT GTTGCCACTAAGGACTTACATGTAGATCCCGCCACCTCTGTCTCTATTCGAATCTTCCTC CCCGAAACCTGTTTAGGTTCCCCCGATTCGGATTCTAAATCTAGGGTTAGGGTTTCGACC CGACCCGGATTAGGGTCCGACCCGAACCAGGCTGTCGTTTTACGTCGAAACAGCTATGGA TATTGTACTACTGATAGTGTGATGGAGAATCAG…	Ntab0162130.1	Nitab4.5_0008949g0020.1	Ntab_scaffold_1444	-	424280	427996	1431	2	476	8.281	52363.7	mitochondrial
NtCXE3	ATGCCAAGCGTGGCTGTGAAATTATACAGCGTGTTCTTCAAATTCATGTTAAAGCATCGG TTGCAAAACCGAACCAATGCCGGCGGAAGCTCTTACGGCGTCACATCGCGTCCCGATGAG GAATCAGTTGCTGCTTCAAATCCTGTTTTCACCGACGGCGTTGCCACCAAGGACCTACAT ATAGATCCCACCACCTCCGTTTCTATCCGAATCTTCCTTCCCGAGACTTGTCTCGGCTCG CCCGATTCCGATTTAAGGGCACAATCTAAATCTAGGGTTAAGCCTTCGACCCGATTACCT GATTCAGGATCCGATCCACGTCGAAACAGCTATGGTGCTGCTACCACTGATAATGTAACC GACACGCATTATAAAAATGGCCATAGTTTCAAT…	Ntab0165020.1	Nitab4.5_0001863g0160.1	Chr17	+	61599844	61603455	1389	2	462	8.2556	50609.5	mitochondrial
NtCXE4	ATGCCAAGCGTGGCTGTGAAATTATACAGTGTGTTCTTCAAATTCATGTTAAAGCATCGG TTGCAAAACCGAACCAATGCCGGCGGAAGTTCTTACGGCGTCACATCGCGGCCCGATGAG GAATCAATTGCAGCTCCAAATCCTGTTTTCACCGACGGCGTTGCCACCAAGGACCTACAT ATAGATCCCACCACCGCCGTTTCTATCCGAATCTTCCTTCCCGAGACTTGTCTCGGCTCG CCCGATTCCGATTTAAGGGCACAATCTAAATCTAGGGTTAAGCCTTCCACTAGATTACCT GATTCAGGATCTGATCCACGTCGAAACAGCTATGGTGCTGCTACCACTGATAATGTAACC GATACGCATTATAAAAATGGCCATAGTTTCAAT…	Ntab0179360.1	Nitab4.5_0001863g0160.1	Ntab_scaffold_1495	+	118272	125863	1479	2	492	7.2319	53979	mitochondrial
NtCXE5	ATGGCTCATGAAAAGCAAGTGATAGAGGAAGTATCCGGCTGGCTTACAGTTTTCGAAGAC GGTTCAGTAGACCGGACTTTGACCGGTCCACCGGAAGACAAATTCATGGCCGAGGCAGTC CCACCGCATGACGACTTCATCGACGGCGTTGCCGTCAAAGATGTAGTCGCCGACGAAAAC TCCGGCAGCCGTCTTCGCATCTACTTACCTGAACGAAACGACAATTCCGTCAATAAGCTT CCCGTCATTCTTCACTTCCACGGCGGCGGCTTTTGTATCAGCCAAGCCGATTGGTTCATG TACTACACTGTCTACACGCGCCTAGCGCGAGTGGCCAACGCAATCATCATCTCCGTCTTC CTCCCCCTCGCGCCGGAGCACCGCCTCCCTGCC…	Ntab0231460.1	Nitab4.5_0010392g0010.1	Chr13	+	61732326	61733333	1011	1	336	4.5864	37339.4	mitochondrial
NtCXE6	ATGGCCGAGCCAGTCCCACCGCATGACGACTTCATCGACGGCGTTGCCGTCAAAGATGTA GTCGCCGACGAAAACACCGGCAGCCGTCTTCGCATCTACTTACCTGAACGAAAAGACAAT TCCGTCAATAAGCTTCCCGTCATTCTTCACTTCCACGGCGGCGGCTTTTGTATCAGCCAA GCCGATTGGTTCATGTACTACACTGTCTACACGCGCCTAGCGCGAGTGGCCAACGCAATC ATCATCTCCGTCTTCCTCCCCCTCGCGCCGGAGCACCGCCTCCCTGCCGCCTGCGATGCC GGTTTCGCCGCCCTCCTCTGGCTCCGGGAACTCTCCCGGCAGCAAGGACACGAGCCCTGG CTCAACGATTACGCAGATTTCAACCGAGTATTC…	Ntab0231520.1	Nitab4.5_0001236g0010.1	Chr13	-	62315346	62316248	906	1	301	4.8026	33530.3	mitochondrial
NtCXE7	ATGGAGGACAGTACTAGTGCAGTTCAGCCACATGAAGTCGAAGAATGTAGAGGTGTTCTT AGGGTGTATAGTGATGGAACTATAGTAAGATCAAGTAAGCCAAGTTTTGAAGTACCAATA CAAGATGATGGCTCAGTTCTTTGGAAAGATGATGTATTTGACGCCATGCATAACCTTCAA CTCCGGCTCTACAAGCCGGCTTTGGCCACTTCGGCCACTAAGCTGCCCATCTTCTACTAC ATTCATGGGGGCGGCTTTTGCATCGGCTCACGGACGTGGCCAAATTGCCAAAACTATTGT TTCAAGCTAGCTTCTGAGCTCCAAGCCGTGGTTATCTCCCCCGACTATCGGTTGGCTCCT GAGAACCGGCTCCCAGCTGCCATTGAAGATGGT…	Ntab0248870.1	Nitab4.5_0007815g0010.1	Chr08	+	36952038	36958237	1410	4	469	4.618	52358.6	cytoplasmic
NtCXE8	ATGTCAAAATTTGATCCTTACGACCACCTCAATATATTGCTCAATAAAGATGGAACTTTA ACTCGTCTCCTTGATTTTCCTACAACCCAAGCCACTGGTGATAAAGGACATCTCCCTGGT CAATCCGTTGTTAGTAAAGATATCACTTTAAATGCAGACAAGAAAACATGGATCAGACTT TATCGTCCAAGTAAATTGCCTTCCAATGACAAATCCGTCGCAAAACTTCCCATCATAATT TACTTCCATGCAGGAGGGTGGATTCATTTCAGCATAGCAAATACTATGATCCACGAAAGT TGTAACCAGCTCTCAAGTGAGGTCCCAGCCATAGTTGTGTCTGTAGAATATCGTCTTGCA CCCGAAAATAAACTCCCTGCACCGTACTATGAC…	Ntab0263300.1	Nitab4.5_0012792g0010.1	Chr12	+	112590514	112592246	966	2	321	7.533	36046.6	cytoplasmic
NtCXE9	ATGGGCTCTCTTCCTCATGTAGTAGAAGACTGTTTAGGTATCCTTCAACTTTATAGTGAT GGCTCCATTTTCCGATCAAGTGACGAACAAATTGACTTCAAAATTACTGTCCAAGACGAT GGTTCTGTCGTTTGGAAAGATTGCCTTTACGACGAAAAAAACAATCTCTATCTCCGTCTT TACAAACCTAAATTAGCAAACAAGCTCAAAATAGTCTACTTTTTTCATGGTGGAGGTTTC TGTGTAGGTTCACGTACGTGGCCTAATTGTCATAACTGTTGCCTCCGTCTTTCCTCTGAC CTACAAGCGCTTGTCATCGCTCCCGACTATAGACTGGCGCCCGAGTTTCGTCTGCCTGCT GCCATGGACGATGCCTTTACGTCCATGCAGTGG…	Ntab0278360.1	Nitab4.5_0000670g0050.1	Ntab_scaffold_181	-	2841400	2851416	762	2	253	4.9771	28761	cytoplasmic
NtCXE10	ATGCCGAGCTTAATGGTGAAAGTTTATAGCGTACTCTTCAAGTACAACCTTAAACGTCGA TTACAAACCTTAATCGAATCTTCAAATTCAGACCCTTTTAACGGTGTCGTTTCACGCGCT GATGAAACCACTGCCACCTCTAATCCTAGCTTCTCTAACGATGGGGTTGCAACTAAGGAC CTTCATATTGATCCTATGACAAATCTCTCCCTCAGAATTTTCCTCCCTCAATCCGCTCTA AGAAATTCAGTCTCCAGTGATGGGGTTTATGGGGGTTATGTGCCAATTTATAAAAATGGG AACAGTTGCAAGAAATTGCCGGTGATTTTGCAGTTTCATGGTGGTGCATGGGTGAGTGGG GGTATTAATACAGTTTCTAATGATGTTTTCTGT…	Ntab0299700.1	Nitab4.5_0000041g0370.1	Ntab_scaffold_1896	+	724106	725991	1218	2	405	8.3605	44675.5	mitochondrial
NtCXE11	ATGGCCGAGCCAGTCCCACCGCATGACGACTTCATCGACGGCGTTGCCGTCAAAGATGTA GTCGCCGACGAAAACACCGGCAGCCGTCTTCGCATCTACTTACCTGAACGAAACGACAAT TCCGTCAATAAGCTTCCCGTCATTCTTCACTTCCACGGCGGCGGCTTTTGTATCAGCCAA GCCGATTGGTTCATGTACTACACTGTCTACACGCGCCTAGCGCGAGTGGCCAACGCAATC ATCATCTCCGTCTTCCTCCCCCTCGCGCCGGAGCACCGCCTCCCTGCCGCCTGCGATGCC GGTTTCGCCGCCCTCCTCTGGCTCCGGGAACTCTCCCGGCAGCAAGGACACGAGCCCTGG CTCAACGATTACGCAGATTTCAACCGAGTATTC…	Ntab0325810.1	Nitab4.5_0001236g0010.1	Ntab_scaffold_1997	-	233472	234374	906	1	335	4.7277	33516.2	mitochondrial
NtCXE12	ATGGCAGAGCGCAAGATTATAGCAGAAAACACCATGGAAGATGCTTACAAGTTTCTTAAC ATTACCCAAAATCCAGATGGCTCTCTCACTAGAAAATACCCATTTCCTAATGTGCCTTCA AATCCAGAAAATGATCCAAATTCACAACTTATTTCACTCTCTAAAGACATTCCTCTTAAC CCCACCAACAACACCTTCATCCGCCTCTTTCGGCCCGTTAATCCGCCGCCTAACACTAAA TTACCGTTGATCATCTACTTCCACGGTGGTGGCTTTATACTCTTTAGTGTGAGTTCTATT TTTTTCCATGAATCTTGTAATGCTATGGCAGCTCAATTCCCTGCATTGGTTGCTTCAGTG GAGTATCGGCTCCCCCCCCCCCACCGCCTTCCG…	Ntab0362650.1	Nitab4.5_0005340g0020.1	Chr12	+	109274872	109275894	1026	1	341	6.6466	38082.6	cytoplasmic
NtCXE13	ATGGCTAGCCAAAGATTTGCTCGTCCAATTTTTGACAATCCTTTTCTCAAGATTCAAGAA TTACCAGGTGACACAGTAAAACGTAACTCTGAATCCCTTAAGCAAGCCAATTCTGATCCT AGAGGCACATCTCTAGTCATTTCCAGGGACGTGACCCTTGACACCAACAAAAAAACTTGG CTTCGACTTTACGTCCCACGACGAGTAACAAAAGCCTCTGCTCCTAAGAAATTGCCTCTC ATAGTCTACTATCACGGCGGAGGCTTTGTTTATTTCCATGCCAATACTTTTATCTTCGAT GTATTTTGTCAAGCACTTTCTGAAAGAGTTAATGCTATGGTTATTTCACTCGAATATCGT CTCGCCCCTGAACACCGCCTTCCTGCAGCTTAC…	Ntab0372110.1	Nitab4.5_0001341g0030.1	Chr16	+	48304406	48305594	981	2	326	36730	7.3833	mitochondrial
NtCXE14	ATGGCTGCGAGCAATGCAGAGCTGGATTACGAGTTCCTACCATATCTTCGAGTCTACAAA AATGGCCATGTTGAGAGACTTTTAGGCATTGATTCAGTTCCAGCAGGCCCTGATTCTCAA ACTGGAGTTTCATCCAAAGATATATCAAACATTATTCCTGATACTGAAGTCTATGTTCGT ATTTATGTCCCAAATATTTCCATTCTCGGCAACCAAAAACTACCTCTTGTTATTTACTTC CATGGTGGAGGTTTTTGTATGTTCACTCCATCTTCATCCAACTATCATAACTACCTCAAC ACCCTCGTGTCCGAATCGCGAATCATCGCTGTTTCTGTTCATTACAGAAGACCACCTGAA CACCCTCTTCCTATTGCCTATGAAGATTCATGG…	Ntab0394300.1	Nitab4.5_0004184g0020.1	Chr03	+	104022257	104023237	984	1	327	5.8438	36438.1	cytoplasmic
NtCXE15	ATGGACGAGCAAGAGATTCTTGGGAAAAAAACAGTAGAAGAAGCTTACGATTTCATCAAT ATTCTTCCAAAACCAGAAAATGACTCAAAATCAAATACTCTTTACAAAGACATTCCTCTT AACTCCACAAACAACACCTTCATACGCCTTTTCAGGCCAACGAATCCACCCGAAAACACT AACCTCCCACTCATCATATACTTCCATGGAGGTGGCTTCATACTCTTTAGTGTAACTTCT GTTATCTTCCATGAATATTGTAGCTCCATGGCAGCTCAAGTTCCTGCTTTGATTGCCGCC GTGGAGTATCGGCTCGCTCCCCAACACCGCCTCCCAGCCGCCTATGAAGATGCCGTTGAT GCTATCAAGTGGGCTAAAGATCAAGCTATTGGC…	Ntab0415760.1	Nitab4.5_0000386g0250.1	Chr20	+	31041726	31043143	939	2	312	4.9715	34942.9	cytoplasmic
NtCXE16	ATGGACGAGCAAGAGATTCTTGGGAAAAAAACAGTAGAAGAAGCTTACGATTTCATCAAT ATTCTTCCAAAACCAGAAAATGACTCAAAATCAAATACTCTTTACAAAGACATTCCTCTT AACTCCACAAACAACACCTTCATACGCCTTTTCAGGCCAACGAATCCACCCGAAAACACT AACCTCCCACTCATCATATACTTCCATGGAGGTGGCTTCATACTCTTTAGTGTAACTTCT GTTATCTTCCATGAATATTGTAGCTCCATGGCAGCTCAAGTTCCTGCTTTGATTGCCGCC GTGGAGTATCGGCTCGCTCCCCAACACCGCCTCCCAGCCGCCTATGAAGATGCCGTTGAT GCTATCAAGTGGGCTAAAGATCAAGCTATTGGC…	Ntab0415770.1	Nitab4.5_0000386g0250.1	Chr20	+	31039824	31041241	939	2	312	4.8762	34918.9	cytoplasmic
NtCXE17	ATGGCAGAGCGCAAGATTATAGCAGAAAACACCATGGAAGATGCTTACAAGTTTCTTAAC ATTACCCAAAATCCAGATGGCTCTCTCACTAGAAAATACCCATTTCCTAATGTGCCTTCA AATCCAGAAAATGATCCAAATTCACAACTTATTTCACTCTCTAAAGACATTCCTCTTAAC CCCACCAACAACACCTTCATCCGCCTCTTTCGGCCCGTTAATCCGCCGCCTAACACTAAA TTACCGTTGATCATCTACTTCCACGGTGGTGGCTTTATACTCTTTAGTGTGAGTTCTATT TTTTTCCATGAATCTTGTAATGCTATGGCAGCTCAATTCCCTGCATTGGTTGCTTCAGTG GAGTATCGGCTCGCCCCCGAACACCGCCTTCCG…	Ntab0430450.1	Nitab4.5_0005340g0020.1	Chr12	-	93551303	93552366	990	2	329	6.4362	36974.4	cytoplasmic
NtCXE18	ATGCCGAGCTTAATGGTGAAAGTTTATAGCGTACTCTTCAAGTACAACCTTAAACGTCGA TTACAAACCTTAATCGAATCTTCAAATTCAGACCCTTTTAACGGTGTCGTTTCACGCGCT GATGAAACCACTGCCACCTCTAATCCTAGCTTCTCTAACGATGGGGTTGCAACTAAGGAC CTTCATATTGATCCTATGACAAATCTCTCCCTCAGAATTTTCCTCCCTCAATCCGCTCTA AGAAATTCAGTCTCCAGTGATGGGGTTTATGGGGGTTATGTGCCAATTTATAAAAATGGG AACAGTTGCAAGAAATTGCCGGTGATTTTGCAGTTTCATGGTGGTGCATGGGTGAGTGGG GGTATTAATACAGTTTCTAATGATGTTTTCTGT…	Ntab0506470.1	Nitab4.5_0001318g0070.1	Ntab_scaffold_2860	+	169	2027	1191	2	396	8.6672	43731.5	mitochondrial
NtCXE19	ATGGACACAACCAACAATCTTGAAATTATCCATGATGTTTTTCCTTATTTACAAGTGTAC AAAAATGGAACTGTCAAAAGACTTGTAGGTACTGAATTTGCACCAGCAACCTATGATCCT CAAACTGGTGTTTATTCCAAAGATGTTTTAGTTAATCCTAAAACTGGCGTTTCAGCCCGG ATTTACAGAACAAATTCAGCAACAATATCACAGAAACTTCCTTTAGTCGTTTACTTTCAT GGTGGAGCATTTTGTATATCATCTGTTGGTGATCCTAAGTACCATGATTCTCTCAATGTG TTTGTGTCCAAAGCTAATGTTGTTCTTGTCTCGGTTGATTATAGATTAGTCCCAGAACAT CCTCTTCCAACAGCTTATAATGATTCTTGGGAT…	Ntab0518790.1	Nitab4.5_0013883g0010.1	Ntab_scaffold_292	-	819214	820840	963	2	320	5.8323	35759.9	cytoplasmic
NtCXE20	ATGCCAAGTGTGGCAGTGAAATTATACAGTGTATTCTTCAAGTTTATGTTGAAGCATCGG TTGCAGAATCGAATTCAAATCGACGACACAAATGGGTTGAATAATGGTAGCTCTTTCGGT ATCACATCTCGGCCTAATGAGGAATCCATTGCTGCTGCCAATCCTTTATTCACTGACGGT GTTGCCACTAAGGACTTACATGTAGATCCCGCCACCTCTGTCTCTATTCGAATCTTCCTC CCCGAAACCTGTTTAGGTTCCCCCGATTCGGATTCTAAATCTAGGGTTAGGGTTTCGACC CGACCCGGATTAGGGTCCGACCCGAACCAGGCTGTCGTTTTACGTCGAAACAGCTATGGA TATTGTACTACTGATAGTGTGATGGAGAATCAG…	Ntab0523070.1	Nitab4.5_0008949g0020.1	Chr05	+	93343657	93347373	1431	2	476	8.281	52363.7	mitochondrial
NtCXE21	ATGGCTAGCCAAAGATTTACTCGTCCAATTTTTGACAATCCTTTTCTGAAGATTCAAGAA TTACCAGGTGACACAGTAAAACGTAACTCTGAATCCCTTAAGCAAGCCAATTCTGATCCC AGAGGCACATCTCTAGTCATTTCCAGGGACGTGACCCTTGACACCAACAAAAAAACTTGG CTTCGACTTTACATCCCACGACGAGTAACAAAAGCTTCTACTCCTAAGAAATTGCCTCTC ATAGTGTACTATCACGGCGGAGGCTTTGTTTATTTCCATGCCAATACTTTTATCTTCGAT GTATTTTGTCAAGCACTTTCTGAAAGAGTTGGTGCTATGGTTATTTCACTCGAATATCGT CTTGCCCCTGAACACCGCCTTCCTGCAGCTTAC…	Ntab0595420.1	Nitab4.5_0001341g0030.1	Ntab_scaffold_341	-	162239	163456	981	2	326	36751	7.6191	cytoplasmic
NtCXE22	ATGGAGGACAGTAGTAGTGCAGTTCAGCCACATGAGGTGGAAGAGTGTAGAGGTGTTCTT AGGGTGTATAGTGATGGAACTATAGTAAGATCAAGTAAGCCAAGTTTTGAAGTACCTATA CAAGATGATGGTTCAGTTCTTTGGATAGATGTTGTATTTGACGCCATGCATAACCTTCAA CTCCGGCTCTATAAGCCGACTTTTCCCACTTCGGCTAATAAGCTGCCCATCTTCTACTAC ATTCACGGTGGCGGCTTTTGCATCGGCTCACGGACATGGCCAAATTGTCAAAACTATTGT TTCAAGCTTGCTTCTGAGCTCCAAGCCGTGATTATCTCCCCCGACTATCGGTTGGCTCCT GAGAACCGGCTCCCAACTGCCATTGAAGATGGT…	Ntab0599340.1	Nitab4.5_0002498g0030.1	Chr21	-	3038746	3040371	987	2	328	4.887	36775.8	nuclear
NtCXE23	ATGTCTGGTCAAAATGATGAAATTGCTCTAATTGATCCAAATGTCGATCCATATCGATAT TTGGGCATTAGGCGTAATACGGACGACTCTATTATACGTCTACCAGAATCAACTCTTCCG TTTGCCACTACTATTCCTGATCTTTCCTTAGTCTTCACTAAAGATCTCATCATTAACCCC ACCAAAAACACATTGGCTCGTATTGTCATCCCTCGTAAAGTACTAAACTCAAACAATATC AATACCACAACCAAACTCCCTCTTATAGTATATTTTCATGGCGGAGGATTCGTAATTGCA GCTAGTGTAGACACACCGTTCTTACAAACGTTTTATGAAACACTTGTGGCTGAAATTCCA GCCATAGTTGTATCTGTCGATTATCGATACGCA…	Ntab0607690.1	Nitab4.5_0000245g0060.1	Ntab_scaffold_350	-	1665229	1666233	1008	1	335	5.08	37424.1	cytoplasmic
NtCXE24	ATGGGCTCTTTTCCTCATGTAATAGAAGACTGTTTAGGTATCCTTCAACTTTATAGTGAT GGCTCCATTTTCCGATCAAGTGACGACCAAATTGACTTCAAAATTACTGTCCAAGACGAT GGCTCTGTCGTTTGGAAAGATTGCCTTTACGACGAAAAAAACAATCTCTATCTCCGTCTT TACAAACCTAAATTAGCAAACAAGCTCAAAATAGTCTACTTTTTTCATGGTGGAGGTTTC TGTGTAGGTTCACGTACGTGGCCTAATTGTCATAACTGTTGCCTCCGTCTTTCCTCTGAC CTACAAGCGCTTGTCATCGCTCCCGACTATAGACTGGCGCCCGAGTTTTGTCTGCCCGCT GCCATGGACGACGCTTTTACGTCCATGAAGTGG…	Ntab0609450.1	Nitab4.5_0000670g0050.1	Chr02	-	20513766	20520177	933	2	310	6.3911	34965.3	cytoplasmic
NtCXE25	ATGGTTCATGAAAAGCAAGTGATAGAGGAAGTATCCGGCTGGCTTAGAGTTTTCGAAGAC GGTTCAGTAGACCGGACTTGGACCGGTCCACCCGAAGTCAAATTCATGGCCGAGCCATTC CCACCGCACGACGACTACATCGACGGCGTTGCCGTCAAAGATGTAGTCGCCGACGAAAAC TCCGGCAGCCGTCTCCGCATCTACTTACCTGAACGAAAAGACAATTCCGTCAATAAGCTT CCCGTCATTCTTCACTTCCACGGCGGCGGCTTTTGCATCAGCCAAGCTGATTGGTTTATG TACTACACTGTCTACACGCGCCTAGCACGCGTGGCCAACGCAATCATTGTCTCCGTCTTC CTCCCCCTCGCGCCGGAGCACCGCCTCCCCTCC…	Ntab0610020.1	Nitab4.5_0002719g0120.1	Chr17	+	84125675	84126685	1014	1	337	4.7857	37632.8	mitochondrial
NtCXE26	ATGTCCATAGTTGCAGAAGCACCTGGTTACATCCAAGTTTTCTCCGATGGCTCAGTTAAG CGATTCGAGCCTGAAATTGCCACTGCATCAATTGAACCATGCAATGGATACAAGTCCAAA GATGTGATCATTGACCCTTTAAAGCCAATATCTGGTAGAATATACCTCCCTGATTTTCCT GAATCAGGAGTTATTAACCAGCAGCTTCCTGTTTTACTCTATTTCCATGGTGGTGGATTT TGCATTGGCTCAACTACATGGCTTGGTTACCATCTTTTTCTTGGAGATTTAAGTGTTGCT TCCAAATCTATCATCCTTTCAGTAGACTACCGCCTTGCACCGGAAAATAAGCTTCCTACA GCTTATGAAGATTGTTATTCTGCATTGGAATGG…	Ntab0612080.1	Nitab4.5_0000209g0020.1	Chr11	-	115239539	115240477	942	1	313	34979.8	5.0939	cytoplasmic
NtCXE27	ATGTCCATAGTTGCAGAAGCACCTGGTTACATCCAAGTTTTCTCCGATGGTTCAGTTAAA CGATTCGCGCCTGAAATTGCCACTGCATCAATTGAACCATGCAATGGATACAAGTCCAAA GATGTGAACATTGACCCTTTAAAGCCAATATCTGGTAGAATATACCTCCCTGATTTTCCT GAATCAGGAGTTATAAACCAGCAGCTTCCTGTTTTAGTCTATTTCCATGGCGGCGGATTT TGCATTGGCTCAACTACATGGCTTGGTTACCATCTGTTTCTTGGAGATTTAAGTGTTGCT TCCAAATCTATCATCCTTTCAGTAGACTACCGTCTTGCACCTGAAAATAAGCTTCCTACA GCTTACGAAGATTGCTATTCTGCATTGGAATGG…	Ntab0617680.1	Nitab4.5_0005011g0030.1	Ntab_scaffold_3592	-	142689	143627	942	1	313	34980.7	5.4154	cytoplasmic
NtCXE28	ATGTCCGGTGAAAATGATCAAATTGCTCTAATTGATCCAAATGTCGATCCATATCGATAT TTGGGCATTACCCGTAATACTGACGGCTCTATCACACGTCTACAAGAATCAACCCTTCCG TTTGCCACCCATCTTTCCTTAGTTTTCACTAAGGATCTAATCATTAACCCCACCAAAAAC ACTTTGGCTCGTATTATCATCCCTCGTAAAATACTAAACTCGCACAATAATACCACAACG AAACTCCCTCTTGTAGTATATTTTCATGGCGGAGGATTTGTAATGGCAGTTAGTGTAGAC TCACCATACTTACAAAGTTTTTGTGAAACACTTGTGGCTGAAATTCCAGCAATAATTGTA TCTGTCGATTATCGATACGCACCCGAATATCGA…	Ntab0654220.1	Nitab4.5_0009403g0030.1	Ntab_scaffold_395	+	899896	900888	996	1	331	5.873	37107.8	cytoplasmic
NtCXE29	ATGACAGCCATAACATTTGATCCAAATTTTAGCCTTCAAAAAATCATCAAAGAAAACCCT AATCACAGAGTTTTAATAGAAGAAATTGAAGGGCTTATTAAAGTTTACAAAGATGGCCAT GTTGAAAGATTTCCAATAGTCCCAAATGTTACTACTACATTACCTCTTGAACTTGGTGTT ATCTCTAATGATGTTATAATTGATAGTTTCACAAATATTTGGGCACGTTTATATGTCCCA AAATTATGTCAAGAAAAATTCCCTTTATTAATTTATTTCCATGGAGGTGGATTTTGTGTT GGTTCAGCTTCTTGGATTTGTTACCATGAATTCCTAGCAAAATTAGCAGCAAAAGCTAAT TGTGTGATTATGTCTGTTAATTATCGATTAGCC…	Ntab0693380.1	Nitab4.5_0004895g0080.1	Chr14	+	13526152	13527198	1050	1	349	8.4664	39148.2	cytoplasmic
NtCXE30	ATGGTTCATGAAAAGCAAGTGATAGAGGAAGTATCCGGCTGGCTTAGAGTTTTCGAAGAC GGTTCAGTAGACCGGACTTGGACCGGTCCACCCGAAGTCAAATTCATGGCCGAGCCAGTC CCACCCCATGACTACTTCATCGACGGCGTTGCCGTCAAAGATGTAGTCGCCGACGAAAAA TCCGGCAGCCGTCTCCGCATCTACTTACCTGAACGAAACGACAATTCCGCCAACAAGCTT CCCGTCATTCTTCACTTCCACGGCGGCGGCTTTTGTGTCAGCCATGCTGATTGGTTCATG TACTACACTGTCTACACGCGCCTAGCGCGCGCGGCCAAAGCTATCATTGTCTCCGTCTTC CTCCCCCTCGCGCCGGAGCACCGCCTCCCAGCT…	Ntab0705960.1	Nitab4.5_0009058g0010.1	Chr13	-	65915051	65916058	1011	1	336	5.2619	37579.9	cytoplasmic
NtCXE31	ATGGTTCATGAAAAGCAAGTGATAGAGGAAGTATCCGGCTGGCTTAGAGTTTTCGAAGAC GGTTCAGTAGACCGGACTTGGACCGGTCCACCCGAAGTCAAATTCATGGCCGAGCCAGTC CCACCCCATGACTACTTCATCGACGGCGTTGCCGTCAAAGATGTAGTCGCCGACGAAAAA TCCGGCAGCCGTCTCCGCATCTACTTACCTGAACGAAACGACAATTCCGCCAACAAGCTT CCCGTCATTCTTCACTTCCACGGCGGCGGCTTTTGTGTCAGCCATGCTGATTGGTTCATG TACTACACTGTCTACACGCGCCTAGCGCGCGCGGCCAAAGCTATCATTGTCTCCGTCTTC CTCCCCCTCGCGCCGGAGCACCGCCTCCCAGCT…	Ntab0705970.1	Nitab4.5_0009058g0010.1	Chr13	-	65911248	65912255	1011	1	336	5.2619	37579.9	cytoplasmic
NtCXE32	ATGGTTCATGAAAAGCAAGTGATAGAGGAAGTATCCGGCTGGCTTAGAGTTTTCGAAGAC GGTTCAGTAGACCGGACTTGGACCGGTCCACTCGAAGTCAAATTCATGGCCGAGCCAGTC CCGCCACATGACGACTTCATCGACGGCGTTGCCGTCAAAGATGTAGTCGCCGACGAAAAA TCCGGCAGCCGTCTCCGCATCTACTTACCTGAACGAAACGACAATTCCGTCAACAAGCTT CCCGTCATTTTTCACTTCCACGGCGGCGGCTTTTGTATCAGCCAAGCCGATTGGTTCATG TACTACACTGTCTACACGCGCCTAGTGCGCGTGGCCAACGCAATCATTGTCTCCGTCTTC ATCCCCCTCGCGCCGGAGCACCGCCTCCCCGCG…	Ntab0706030.1	Nitab4.5_0004596g0010.1	Chr13	-	65665417	65666676	1263	1	420	6.0622	47608.1	mitochondrial
NtCXE33	ATGGCTTCCAACACTAAAGAAATAGCTGTTGATATGACCCCCATTTTCGTTATCTACAAA GATGGTACCATCAATAGATTCAGGCCATCAGAAAATGCTCCACTCTGTGACGATCCACAA GCTCCTGTTCAATCTAAAGATGTTGTAATTCAACCAGAAACAGGGGTTTCCGTACGCTTA TATCTCCCCAAACTCACAACCCCACAACAGAAAATCCCCCTCGTAATTTACATTCACGGC GGCGCTTTCTGTATTGGATCAGCTCGTTCCCCGACGTTCCATAATTTCATCAGCGCGTTA GTCGAAAAAGCTAATTTTATTGCTGTTTCAGTTGATTACAGGCTTGCTCCTGAAAACCCT CTTTCCACTACGTACGAGGATTCTTGGGCAGCA…	Ntab0766130.1	Nitab4.5_0001899g0070.1	Chr11	+	8006521	8007435	918	1	305	4.9429	33753.4	cytoplasmic
NtCXE34	ATGGCACAAAATTTCACTCATCTTCGTTTTCCTTTATCATTTCTGATTATTTGCCTATAT ATCGATTCGACCCTTGCGGAGAAAGCTCAGAACTTCTATCCATTTTTTAGGGTTGATACT GATGGAACTATTCACAGATATCAAGAGGCCAAGTTTGTCCCTCCATCATTCAATCCCGAA ACAGGAGTCCAATCCAAAGATGTAACCATTTTGCCAGAACAAAATGTATCAGCGCGTCTT TACCTTCCCAAAATCAGTGGAAAAAACCAGAAATTTCCTCTGCTTGTATACATCCACGGG GGCGGATTCTGTACTGGGTCAGCTTCTTCTCCCATGTATGATAGTTACCTTCACAAGCTA ACTGCTGAGAGTAATACAGTTGCTGTATCCATT…	Ntab0766150.1	Nitab4.5_0001899g0110.1	Chr11	+	8030753	8031814	1065	1	354	6.7288	39897.5	endoplasmic reticulum
NtCXE35	ATGGATTCTACCCCATCATCCGAAATTGTTTATGAGATCCCAATGCTTTTTCAGGTCTAC AAAGATGGCCGTGTCGAAAGGTTTCGAAAACATGACTTTGTCCCTCCTTCCGACAATCCA GTCACAGGTGTCCGATCCAAAGATGTTATCATCGTACCAGAAAACAACGTCACAGTACGG CTTTACCTTCCTAAAATCACCCAAAACGACCAGAAATTTCCACTCCTTGTGTACCTCCAC GGTGGCGGGTTTGCAATAGAATCGGCGTTTTCTACCTACTATGATAGTTACCTTCACTCT GTAGCTGCAGAAACCAATGTATTTGCTATATCTGTCGAGTATCGATTAGCCCCAGAACAC AAAATTCCTTCGTGTTATGATGATTCTTGGGCT…	Ntab0766180.1	Nitab4.5_0001899g0130.1	Chr11	-	8087026	8088390	933	2	310	6.2843	34936.7	cytoplasmic
NtCXE36	ATGTCAAAATTTGATCCTTACGACCACCTCAATGTGTTGCTCAATAAAGATGGAACTTTA ACTCGTCTCCTTGATTTTCCAACAACCCAAGCCACTGGTGATCAAGGACATCTCCCTGGT CATGAATCCGTTGTTAGCAAAGATATCACTTTAAATGCAGACAAGAAAACTTGGATCAGA CTTTATCGTCCAAGTAAATTGCCTTCCAATGATAAATCCGTCGCAAAACTTCCCATCATA ATTTACTTCCATGCAGGAGGGTGGATTCATTTCAGCATAGCAAATACAATGATCCATGAA AGTTGTAACCAGCTCTCTAGTGAGGTTCCAGCCATAGTTGTGTCCGTGGAATATCGTCTT GCACCCGAAAATAAACTCCCTGCACCGTACTAT…	Ntab0787220.1	Nitab4.5_0012792g0010.1	Chr06	-	67260454	67262139	969	2	322	6.942	36199.6	cytoplasmic
NtCXE37	ATGATGCGCGCAAGTGTAGATGAAGATAAACACACGATTGGCTTGAGACTTGTTGGGATG ACATTAATTCACCCCTTTTTCGGAAATGATGAGCCTAATAAGATTTGGACATATATTTGT CCGGAAAATCCCAGAAGTGATGATCCTAGATTTAATCCGACGGTTCACCCAAGTTTGCTA TCCAGGCTTGTTTGTCCTAAAGTTCTGATTTGTACTGCAGGAAGTGATTTTTACAAAGAT AGAGGCTGGACTTACTATGAGGCGCTGAAGGGAAGTGGATGGGGAGGTGAAGTGGAAATT AGGGAGACAGAAGTGGAGGACCATGTCTTCGATTTGGTTGATACAAATTTTGAGAACGCC AGATGTTTGATGAAATGGTTGGCTGATTTTTTC…	Ntab0811170.1	Nitab4.5_0000557g0060.1	Chr01	-	171910581	171910988	411	1	136	4.9588	15555.6	cytoplasmic
NtCXE38	ATGCCAAGTGTGGCAGTGAAATTATACAGTGTATTCTTCAAGTTTATGTTAAAGCATCGG TTGCAGAATCGAATTCAAATCGACGATACAAATGGGCCGAATAATGGTACCTCTTTCGGC ATCACATCTCGGCCCAATGAGGAATCCATTGCTGCTTCCAATCCTTTATTCACTGACGGT GTTGCCACCAAGGACTTACATGTAGATCCTGCGACCTCTGTCTCTATTCGAATCTTTCTC CCCGAAACCTGTCTTGGTTCCCCCGATTTGGATTCTAAATCTAGGGTTAGGGTTTCGACC CGACCCGGATCAGGATCCGACCCGAACCAGGCTCTCATTTTACGTCGAAACAGCTATGGA TATTGTACTACTGATAGTGTGATAGAGAATCAG…	Ntab0818130.1	Nitab4.5_0000559g0150.1	Ntab_scaffold_661	-	853841	857576	1443	2	480	7.8902	52419.6	cytoplasmic
NtCXE39	ATGCCGAGCTTAATGGTGAAAGTTTATAGCGTACTGTTCAAGTACAACCTTAAACGCCGA TTACAAACCTTAATCGAATCCTCAACTTCAGACCCTTTTAACGGTGTCGTTTCACGCGCT GATGAAACCACTGCCACTTGTAATCCTAGCTTCTCTAACGATGGGGTTGCAACTAAGGAC CTTCATATTGATCCTTTGACAAATCTCTCCCTCAGAATTTTCCTCCCTCAATCCGCTCTA AGAAATTCGGTCTCCAGTGAAGGGGTTTATGGGGGTTATGTGCCAATTTATAAAAATGGG AACAGTTGCAAGAAATTGCCGGTGATTTTGCAGTTTCATGGTGGTGCATGGGTGAGTGGG GGGATTGATACAGTCTCTAATGACGTTTTCTGT…	Ntab0820420.1	Nitab4.5_0000041g0370.1	Chr17	-	74353329	74355440	1170	2	389	8.302	42702.2	mitochondrial
NtCXE40	ATGGCGCAGCAAAAGGAATTCCTCAATGCTCAATCGAAGAAACCATCAGCTTCATCGCCC CCACTTCCTTGGAGAACTCGTATTGCACTATCCGTCATCTCTGCCGTTACCGATTATTCT CGCCGTCAAAACGGCACTGTCAACCGCCGCCTCCTCGATTTCTTCGCCCTCAAAACTCCG GCCAATCCCAATCCAGTTAACGGCGTTAAGTCCTCCGACATCACCGTCGATCCTTCCCGC CATCTCTGGTTCCGTCTCATCGTTCCCACCACTGATGAATCCCGGAAAATGAGTACACTT CCGATCATCGTCTTCTTCCACGGCGGAGGGTTTGTGTACCTCAGTGCGGATGGGATGGCG TACGACGCCGTTTGCCGCCGTTTTGCCAGGAAA…	Ntab0838980.1	Nitab4.5_0004626g0010.1	Chr16	+	51220827	51227389	1074	3	357	40320.2	8.8518	mitochondrial
NtCXE41	ATGGCGCAGCAAGAACAATTCCTCAATCCTCAATCGAAGAGACCGTCAGCTTCATCGCCC CCACTTCCTTGGAGAACTCGTATTGCACTATCCATCATCTCCGCCGTTACCAATTATTCT AGCCGTCAAAACGGCACTGTAAACCGCCGCCTCCTCGGTTTCTTCGCCCTCAAAACTCCG GCCAATCCCAATCCAGTTAACGGCGTTAAGTCCTCCGACGTCACCGTCGATCCTTCCCGC CATCTCTGGTTCCGTCTCTTCGTTCCCACCACCGATGAATCCCGAAAAATGAGTACACTT CCGATCATCGTCTTCTTCCACGGCGGAGGGTTTGTCTACCTCAGCGCGGATGGGATGGCT TACGACGCCGTTTGCCGACGTTTTGCCAGGAAA…	Ntab0859560.1	Nitab4.5_0004626g0010.1	Chr06	+	40562051	40568621	1044	3	347	39013.6	8.8116	peroxisomal
NtCXE42	ATGGCCGCGAGCAATGCAGAGCTGGATTACGAGTTCCTACCATATCTTCGAGTTTACAAA AATGGCCATGTTGAGAGACTTTTAGGCACTGATTCAATTCCAGCAGGTACTGATTATCAA ACTGGAGTTTCATCCAAAGATATATCAAATATTATTCCTGATTCTGAAGTCTATGTTCGT ATCTATGTCCCAAATATTTCCATTCTTGGCAACCAAAAACTCCCTCTTGTTATTTACTTC CATGGTGGAGGTTTTTGTATGTTCACTCCATCTTCATCCAACTACCATAACTACCTCAAC ACCCTTGTGTCCGAATCACGAATCATCGCTGTTTCTGTTCACTACAGAAGACCACCTGAA CACCCTCTTCCTATTGCATATGAAGATTCATGG…	Ntab0911170.1	Nitab4.5_0000453g0200.1	Ntab_scaffold_84	+	2699945	2700926	894	2	297	5.8665	33146.5	cytoplasmic
NtCXE43	ATGGTGACTGCCATTTCTTATGATCCAAGGCAAAATCTCAACGTAAGAAACGACCATCAT CAACAAAATGGAGTAGTTGTACTCGAAGAGATTGAAGGTCTTATAAAATTTTACAACAAT GGCCACATCGAAAGACCACAAATTGTCCCAACTGTCCCACCTTATTCTCTGCCTCAAGAA CTCGGTGTCACAGCCAAAGATGTCATTTTACACAATCCAACCAATTTATGGTCGCGAATT TACCTTCCCAATACCTTAATCCCAGCTAAGAAACTGCCTTTACTTGTTTATTTTCACGGA GGTGGTTTCTGTGTAGGTTCTGCTGCATGGAAATGTTACCATGATTTCTTAGCAAATCTT ACTTCAAAAATTGGCTGTGTAATTATGTCAGTT…	Ntab0920590.1	Nitab4.5_0001569g0030.1	Ntab_scaffold_86	-	67647	68675	1032	1	343	8.9332	38514.1	nuclear
NtCXE44	ATGGCAGCTCAGTTCCCTGCATTGATTGCTTCCGTAGAGTATCGTCTCGCCCCCGAACAC CGCCTTCCGGCCGCGTACGACGACGCCATGGATGCCATTAACTGGGCTAAAGATCAAGCT CTTAGTAGTGGTGATCATGTTGATCCATGGTTGAAAGAGTTTGTTGATTTTTCAAAAATT TTTTTGATGGGTAGTAGTGCGGGAGGAAATATTGTGTACCATGCAGGTCTACGTGCAGTC GATCTTGATCTTGATCCGATCAAGATCGTAGGGCTGATTATCAATCAGTCCTACTTTGGT GGGATTCAGAGAACAGAATCTGAACTTAACTTTGTTAATGATAAGGTTGTGCCTTTGCAT GCAAATGATCTGATGTGGTCACTTGCATTGCCT…	Ntab0940440.1	Nitab4.5_0002436g0090.1	Chr06	+	50955384	50956082	702	1	233	5.5456	25980.5	cytoplasmic
NtCXE45	ATGGACACAGCCAACAATCTTGAAATTGTCCATGATATTTTTCCTTATTTACAAGTGTAC AAAAATGGAACTGTCAAAAGACTTGTAGGCACTGAATTTGCACCAGCAACGTATGATCCT CAAACTGGTGTTTATTCCAAAGATATCTTAGTTAATCCAAAAACTGGCGTTTCTGCCCGG ATTTACAGACCAAATTCAGCAACAAAATCACAGAAACTTCCTTTAGTGGTTTACTTTCAT GGTGGAGCATTTTGTATATCTTCTGTTGGTGATCCTAAGTATCATGATTCTCTCAATGTG TTTGTGTCCAAAGCTAATGTTGTTCTTGTCTCGGTCGATTATAGATTAGTTCCAGAACAT CCTCTTCCAACAGCTTATGAAGATTCTTGGTCT…	Ntab0943480.1	Nitab4.5_0001101g0140.1	Chr20	+	77646378	77647693	963	2	320	5.8363	35885.1	cytoplasmic
NtCXE46	ATGACAGTCATAACATTTGATCCAAATTTTAGCCTTCAAAAAATCAGCAAAGAAAAGTCT CAACATAGAGTTTTAGTAGAAGAAATTGAAGGGCTTATTAAAGTTTACAAAGATGGCCAT GTTGAAAGACCTCCAATAGTCCCAAATGTCACTACTACATTACCTCTTGAACTTGGTGTT ATCTCTAGTGATGTTATAATTGATAGTTTCACAAATATTTGGGCACGTTTATATGTCCCA AAATTATGTCAAGAAAAATCCCCTTTGTTAATTTATTTCCATGGAGGTGGATTTTGTGTT GGCTCAGTTTCTTGGATTTGTTACCATGAATTCTTAGCAAAATTGGCAGCAAATGCTAAT TGTGTGATTATGTCCGTTAATTATCGATTAGCC…	Ntab0975490.1	Nitab4.5_0004895g0080.1	Ntab_scaffold_965	+	600312	601352	1044	1	347	8.6062	38701.8	cytoplasmic
NtCXE47	ATGACAGTCATAACATTTGATCCAAATTTTAGCCTTCAAAAAATCAGCAAAGAAAAGTCT CAACATAGAGTTTTAGTAGAAGAAATTGAAGGGCTTATTAAAGTTTACAAAGATGGCCAT GTTGAAAGACCTCCAATAGTCCCAAATGTCACTACTACATTACCTCTTGAACTTGGTGTT ATCTCTAGTGATGTTATAATTGATAGTTTCACAAATATTTGGGCACGTTTATATGTCCCA AAATTATGTCAAGAAAAATCCCCTTTGTTAATTTATTTCCATGGAGGTGGATTTTGTGTT GGCTCAGTTTCTTGGATTTGTTACCATGAATTCTTAGCAAAATTGGCAGCAAATGCTAAT TGTGTGATTATGTCCGTTAATTATCGATTAGCC…	Ntab0976800.1	Nitab4.5_0002097g0110.1	Chr06	+	103130396	103131310	918	1	305	6.1643	33955.8	cytoplasmic
NtCXE48	ATGGCACAAAATTTGACTCATCTTCGTTTTCCTTTACCATTTCTGATTATTTGCCTATAT ATCAGTTCGACTGCGGGGAAAGCTCAGAACTTCTATCCCTTTTTTAAGGTTGATACTGAT GGAACTATTCACAGGTATCAAGCGGCCAAGTTTGTGCCTCCATCGTACAATCCCGAAACA GGGGTCCAATCCAAAGATGTAACCATTTTGCCTGAACAGAACGTATCAGCGCGTCTTTAC CTTCCCAAAATCAGTGGAAAAAACCAGAAATTTCCTCTGCTTATTTACATTCACGGGGGC GGATTTTGCACTGGGTCAGCTTCTTCTCCCATGTATGATAGCTACCTTCACAAACTAACA GCTGAGAGTAATGCAGTTGCTGTATCCATTGAT…	Ntab0976820.1	Nitab4.5_0002097g0110.1	Chr06	+	103143979	103145037	1062	1	353	7.0754	39643.3	cytoplasmic
NtCXE49	ATGGATTCTACCCCATCATCCGAAATTGTTTATGATATCCCAATGCTTTTTCAGGTCTAC AAAGATGGCCGTGTCGAAAGGTATCGAAAACATGACTTTGTCCCTCCTTCCGACAATCCA ATTACAGGTGTCCGATCCAAAGATGTCGTCATCGTACCAGAAAACAACGTAACAGTACGA CTTTTCCTTCCTAAAATCACCCAAAACGACCAGAAATTTCCTGTCCTTGTGTACCTCCAC GGGGGCGGGTTTGCAATAGAATCAGCGTTTTCTACTTACTACGATAGTTACCTTCACTCT GTAGCTGCAGAAACCAATGTACTTGCTATATCCGTCGAGTATCGATTAGCCCCAGAACAC AAAATTCCTTCGTGTTATGATGATTCGTGGGCT…	Ntab0976840.1	Nitab4.5_0002097g0120.1	Chr06	+	103201544	103202907	924	2	307	5.9971	34617.4	cytoplasmic

## Sheet: Table4
Supplementary Table 4. Different parameters related to gene duplication and evolution of NtCXEgenes.
Paralog	Ka	Ks	Ka/Ks	Pvalue(Fisher)	Selection	Identity(Protein)	DupType
NtCXE2~ NtCXE3	0.0655121	0.688019	0.0952184	1.17626e-54	negative	83.78	WGD/segmental
NtCXE2 ~NtCXE20	NA	0.00301174	0	NA	NA	100	WGD/segmental
NtCXE2 ~ NtCXE38	0.0184505	0.103915	0.177553	4.02811e-10	negative	94.4	WGD/segmental
NtCXE3 ~NtCXE4	0.07087	0.129187	0.548586	0.00307104	negative	82.86	WGD/segmental
NtCXE3~ NtCXE38	0.0691338	0.637666	0.108417	2.13786e-49	negative	82.68	WGD/segmental
NtCXE3~ NtCXE39	0.223147	2.04688	0.109018	6.30781e-53	negative	57.05	WGD/segmental
NtCXE5~ NtCXE25	0.0406182	0.133161	0.305032	8.25507e-06	negative	91.07	WGD/segmental
NtCXE7 ~ NtCXE22	0.0695262	0.151445	0.459086	0.00128259	negative	62.61	WGD/segmental
NtCXE8 ~ NtCXE16	0.545838	NA	NA	1.3144e-23	NA	41.23	WGD/segmental
NtCXE8~ NtCXE36	0.0101169	0.113476	0.0891549	1.6648e-10	negative	97.51	WGD/segmental
NtCXE10 ~ NtCXE39	0.0181926	0.0890869	0.204212	1.42911e-06	negative	92.57	WGD/segmental
NtCXE12 ~NtCXE44	0.0466766	0.186258	0.250601	2.25442e-06	negative	61.76	WGD/segmental
NtCXE14 ~ NtCXE42	0.0328755	0.145589	0.22581	5.16029e-07	negative	84.36	WGD/segmental
NtCXE15 ~ NtCXE16	0.00277376	0.00476294	0.582363	0.292962	NA	99.68	tandem
NtCXE15 ~ NtCXE36	0.551432	NA	NA	3.01216e-23	NA	40.8	WGD/segmental
NtCXE17 ~ NtCXE44	0.0419821	0.194903	0.2154	6.65929e-07	negative	58.82	WGD/segmental
NtCXE18~ NtCXE39	0.0219039	0.0897708	0.243998	1.23282e-05	negative	91.98	WGD/segmental
NtCXE19 ~NtCXE42	0.448104	2.28136	0.19642	2.06961e-21	negative	44.34	WGD/segmental
NtCXE19 ~ NtCXE45	0.024587	0.127747	0.192467	1.85718e-07	negative	94.98	WGD/segmental
NtCXE20 ~ NtCXE38	0.0184512	0.100454	0.183678	1.17282e-09	negative	94.4	WGD/segmental
NtCXE21~ NtCXE36	0.577614	1.82519	0.316467	4.97977e-13	negative	37.76	WGD/segmental
NtCXE23 ~ NtCXE28	0.0456551	0.154218	0.296043	3.64353e-06	negative	88.92	WGD/segmental
NtCXE25 ~ NtCXE32	0.0515369	0.13933	0.36989	7.32793e-05	negative	72.14	WGD/segmental
NtCXE26 ~ NtCXE35	0.560182	3.11023	0.18011	7.29602e-18	negative	35.05	WGD/segmental
NtCXE29 ~NtCXE46	0.0354915	0.122376	0.290021	1.35159e-05	negative	92.24	WGD/segmental
NtCXE30~ NtCXE31	NA	NA	NA	NA	NA	100	tandem
NtCXE33~ NtCXE47	0.0325761	0.158737	0.205221	1.71752e-08	negative	92.76	WGD/segmental

## Sheet: Table5
Supplementary Table 5. Sequences of 10 predicted motifs of NtCXE proteins.
Motif	Width	Conserved amino acid sequence
1	41	LAAEANAIVVSVDYRLAPEHRLPAAYDDGVDALKWLKDQAN
2	25	HADFSRVFLxGDSAGGNIAHHVALR
3	29	NQKLPLILYFHGGGFCIGSADSPMYHxFC
4	29	LPPTLVCVAEKDLLKDRAIEYYEALKKSG
5	21	KLVGLILIHPFFGGSxRTKSE
6	41	LEQEQDKFLPLDMVDKFWGLALPVGSDRDHPYCNPMGEAAP
7	21	GVASKDVVIDPxTNVSLRIYL
8	41	IKLANSYFYDKALCILAWKLFLPEGEFDLDHPAANPLVPGR
9	21	KEVEILEYKGVGHVFHLLNPL
10	21	EVVEEISGLLRVYKDGSVERF

## Sheet: Table6
Supplementary Table 6. Detailed information of hormone-related cis-acting elements identified in promoter region of NtCXEs
Gene name	Name	Motif_seqence	Start	Length	Strand	Function
NtCXE1	O2-site	GATGA(C/T)(A/G)TG(A/G)	1831	8	+	cis-acting regulatory element involved in zein metabolism regulation
NtCXE1	TGA-element	AACGAC	448	6	-	auxin-responsive element
NtCXE1	TCA-element	CCATCTTTTT	874	9	-	cis-acting element involved in salicylic acid responsiveness
NtCXE1	ABRE	ACGTG	160	5	-	cis-acting element involved in the abscisic acid responsiveness
NtCXE1	ABRE	CGTACGTGCA	189	10	+	cis-acting element involved in the abscisic acid responsiveness
NtCXE1	ABRE	ACGTG	192	5	+	cis-acting element involved in the abscisic acid responsiveness
NtCXE1	ABRE	CACGTG	564	6	+	cis-acting element involved in the abscisic acid responsiveness
NtCXE1	ABRE	ACGTG	565	5	+	cis-acting element involved in the abscisic acid responsiveness
NtCXE1	ABRE	ACGTG	1112	5	+	cis-acting element involved in the abscisic acid responsiveness
NtCXE1	ABRE	ACGTG	1644	5	-	cis-acting element involved in the abscisic acid responsiveness
NtCXE1	ABRE	ACGTG	2537	5	-	cis-acting element involved in the abscisic acid responsiveness
NtCXE1	ABRE	ACGTG	2813	5	-	cis-acting element involved in the abscisic acid responsiveness
NtCXE2	ABRE	ACGTG	2648	5	-	cis-acting element involved in the abscisic acid responsiveness
NtCXE2	CGTCA-motif	CGTCA	806	5	+	cis-acting regulatory element involved in the MeJA-responsiveness
NtCXE2	CGTCA-motif	CGTCA	1765	5	+	cis-acting regulatory element involved in the MeJA-responsiveness
NtCXE2	CGTCA-motif	CGTCA	2042	5	+	cis-acting regulatory element involved in the MeJA-responsiveness
NtCXE2	TGA-element	AACGAC	1494	6	-	auxin-responsive element
NtCXE2	TGACG-motif	TGACG	806	5	-	cis-acting regulatory element involved in the MeJA-responsiveness
NtCXE2	TGACG-motif	TGACG	1765	5	-	cis-acting regulatory element involved in the MeJA-responsiveness
NtCXE2	TGACG-motif	TGACG	2042	5	-	cis-acting regulatory element involved in the MeJA-responsiveness
NtCXE3	CGTCA-motif	CGTCA	1718	5	-	cis-acting regulatory element involved in the MeJA-responsiveness
NtCXE3	P-box	CCTTTTG	2275	7	-	gibberellin-responsive element
NtCXE3	TGACG-motif	TGACG	1718	5	+	cis-acting regulatory element involved in the MeJA-responsiveness
NtCXE3	ABRE	GACACGTACGT	1066	10	+	cis-acting element involved in the abscisic acid responsiveness
NtCXE3	ABRE	ACGTG	1073	5	+	cis-acting element involved in the abscisic acid responsiveness
NtCXE3	ABRE	ACGTG	1969	5	+	cis-acting element involved in the abscisic acid responsiveness
NtCXE3	O2-site	GATGA(C/T)(A/G)TG(A/G)	515	8	-	cis-acting regulatory element involved in zein metabolism regulation
NtCXE3	TGA-element	AACGAC	1615	6	+	auxin-responsive element
NtCXE4	TGA-element	AACGAC	767	6	-	auxin-responsive element
NtCXE4	O2-site	GATGATGTGG	1254	9	-	cis-acting regulatory element involved in zein metabolism regulation
NtCXE4	O2-site	GATGATGTGG	1939	9	-	cis-acting regulatory element involved in zein metabolism regulation
NtCXE4	O2-site	GATGACATGG	2213	10	-	cis-acting regulatory element involved in zein metabolism regulation
NtCXE4	P-box	CCTTTTG	2926	7	-	gibberellin-responsive element
NtCXE4	ABRE	ACGTG	2061	5	-	cis-acting element involved in the abscisic acid responsiveness
NtCXE5	AuxRR-core	GGTCCAT	1024	7	-	cis-acting regulatory element involved in auxin responsiveness
NtCXE5	ABRE	ACGTG	393	5	+	cis-acting element involved in the abscisic acid responsiveness
NtCXE5	ABRE	ACGTG	867	5	-	cis-acting element involved in the abscisic acid responsiveness
NtCXE5	ABRE	TACGGTC	1132	7	+	cis-acting element involved in the abscisic acid responsiveness
NtCXE5	ABRE	CACGTG	2160	6	-	cis-acting element involved in the abscisic acid responsiveness
NtCXE5	ABRE	ACGTG	2161	5	+	cis-acting element involved in the abscisic acid responsiveness
NtCXE5	ABRE	CACGTG	2171	6	-	cis-acting element involved in the abscisic acid responsiveness
NtCXE5	ABRE	ACGTG	2172	5	+	cis-acting element involved in the abscisic acid responsiveness
NtCXE5	CGTCA-motif	CGTCA	849	5	-	cis-acting regulatory element involved in the MeJA-responsiveness
NtCXE5	TGACG-motif	TGACG	849	5	+	cis-acting regulatory element involved in the MeJA-responsiveness
NtCXE5	P-box	CCTTTTG	241	7	+	gibberellin-responsive element
NtCXE5	P-box	CCTTTTG	1573	7	+	gibberellin-responsive element
NtCXE5	TATC-box	TATCCCA	171	7	-	cis-acting element involved in gibberellin-responsiveness
NtCXE5	O2-site	GATGA(C/T)(A/G)TG(A/G)	1606	8	+	cis-acting regulatory element involved in zein metabolism regulation
NtCXE5	O2-site	GATGATGTGG	2562	9	-	cis-acting regulatory element involved in zein metabolism regulation
NtCXE5	SARE	TTCGACCATCTT	2087	11	-	cis-acting element involved in salicylic acid responsiveness
NtCXE5	TCA-element	CCATCTTTTT	2084	9	-	cis-acting element involved in salicylic acid responsiveness
NtCXE5	TCA-element	CCATCTTTTT	2593	9	-	cis-acting element involved in salicylic acid responsiveness
NtCXE5	TGA-element	AACGAC	1295	6	-	auxin-responsive element
NtCXE5	TGA-element	AACGAC	2738	6	+	auxin-responsive element
NtCXE6	ABRE	ACGTG	316	5	+	cis-acting element involved in the abscisic acid responsiveness
NtCXE6	ABRE	ACGTG	394	5	+	cis-acting element involved in the abscisic acid responsiveness
NtCXE6	ABRE	ACGTG	720	5	-	cis-acting element involved in the abscisic acid responsiveness
NtCXE6	P-box	CCTTTTG	1425	7	+	gibberellin-responsive element
NtCXE6	TGA-element	AACGAC	2633	6	+	auxin-responsive element
NtCXE6	AuxRR-core	GGTCCAT	237	7	-	cis-acting regulatory element involved in auxin responsiveness
NtCXE6	SARE	TTCGACCATCTT	1941	11	-	cis-acting element involved in salicylic acid responsiveness
NtCXE6	TCA-element	CCATCTTTTT	1938	9	-	cis-acting element involved in salicylic acid responsiveness
NtCXE6	TCA-element	CCATCTTTTT	2352	9	-	cis-acting element involved in salicylic acid responsiveness
NtCXE7	CGTCA-motif	CGTCA	1908	5	+	cis-acting regulatory element involved in the MeJA-responsiveness
NtCXE7	CGTCA-motif	CGTCA	2742	5	+	cis-acting regulatory element involved in the MeJA-responsiveness
NtCXE7	TGACG-motif	TGACG	1908	5	-	cis-acting regulatory element involved in the MeJA-responsiveness
NtCXE7	TGACG-motif	TGACG	2742	5	-	cis-acting regulatory element involved in the MeJA-responsiveness
NtCXE7	TGA-element	AACGAC	1537	6	-	auxin-responsive element
NtCXE7	TCA-element	CCATCTTTTT	1087	9	+	cis-acting element involved in salicylic acid responsiveness
NtCXE7	TCA-element	TCAGAAGAGG	1376	9	+	cis-acting element involved in salicylic acid responsiveness
NtCXE7	TCA-element	TCAGAAGAGG	2124	10	-	cis-acting element involved in salicylic acid responsiveness
NtCXE7	TCA-element	TCAGAAGAGG	2268	9	-	cis-acting element involved in salicylic acid responsiveness
NtCXE7	ABRE	ACGTG	199	5	+	cis-acting element involved in the abscisic acid responsiveness
NtCXE7	ABRE	ACGTG	1520	5	-	cis-acting element involved in the abscisic acid responsiveness
NtCXE7	ABRE	ACGTG	2077	5	-	cis-acting element involved in the abscisic acid responsiveness
NtCXE7	O2-site	GATGACATGG	34	9	+	cis-acting regulatory element involved in zein metabolism regulation
NtCXE7	O2-site	GATGATGTGG	277	9	+	cis-acting regulatory element involved in zein metabolism regulation
NtCXE7	P-box	CCTTTTG	740	7	-	gibberellin-responsive element
NtCXE7	P-box	CCTTTTG	880	7	-	gibberellin-responsive element
NtCXE7	P-box	CCTTTTG	1507	7	-	gibberellin-responsive element
NtCXE8	TGACG-motif	TGACG	683	5	-	cis-acting regulatory element involved in the MeJA-responsiveness
NtCXE8	TGACG-motif	TGACG	907	5	-	cis-acting regulatory element involved in the MeJA-responsiveness
NtCXE8	TGACG-motif	TGACG	1223	5	-	cis-acting regulatory element involved in the MeJA-responsiveness
NtCXE8	TGACG-motif	TGACG	1559	5	-	cis-acting regulatory element involved in the MeJA-responsiveness
NtCXE8	CGTCA-motif	CGTCA	683	5	+	cis-acting regulatory element involved in the MeJA-responsiveness
NtCXE8	CGTCA-motif	CGTCA	907	5	+	cis-acting regulatory element involved in the MeJA-responsiveness
NtCXE8	CGTCA-motif	CGTCA	1223	5	+	cis-acting regulatory element involved in the MeJA-responsiveness
NtCXE8	CGTCA-motif	CGTCA	1559	5	+	cis-acting regulatory element involved in the MeJA-responsiveness
NtCXE8	ABRE	ACGTG	2331	5	+	cis-acting element involved in the abscisic acid responsiveness
NtCXE8	TCA-element	CCATCTTTTT	1327	9	+	cis-acting element involved in salicylic acid responsiveness
NtCXE8	TCA-element	CCATCTTTTT	2319	9	-	cis-acting element involved in salicylic acid responsiveness
NtCXE8	TCA-element	CCATCTTTTT	2881	9	+	cis-acting element involved in salicylic acid responsiveness
NtCXE8	AuxRR-core	GGTCCAT	2174	7	+	cis-acting regulatory element involved in auxin responsiveness
NtCXE8	TATC-box	TATCCCA	821	7	+	cis-acting element involved in gibberellin-responsiveness
NtCXE9	ABRE	CACGTG	2047	6	-	cis-acting element involved in the abscisic acid responsiveness
NtCXE9	ABRE	ACGTG	2048	5	+	cis-acting element involved in the abscisic acid responsiveness
NtCXE9	ABRE	ACGTG	2505	5	-	cis-acting element involved in the abscisic acid responsiveness
NtCXE9	GARE-motif	TCTGTTG	30	7	-	gibberellin-responsive element
NtCXE9	CGTCA-motif	CGTCA	880	5	+	cis-acting regulatory element involved in the MeJA-responsiveness
NtCXE9	TATC-box	TATCCCA	291	7	+	cis-acting element involved in gibberellin-responsiveness
NtCXE9	TGACG-motif	TGACG	880	5	-	cis-acting regulatory element involved in the MeJA-responsiveness
NtCXE9	P-box	CCTTTTG	269	7	-	gibberellin-responsive element
NtCXE9	P-box	CCTTTTG	422	7	-	gibberellin-responsive element
NtCXE10	P-box	CCTTTTG	927	7	+	gibberellin-responsive element
NtCXE10	TATC-box	TATCCCA	2197	7	-	cis-acting element involved in gibberellin-responsiveness
NtCXE10	TCA-element	CCATCTTTTT	1344	9	+	cis-acting element involved in salicylic acid responsiveness
NtCXE10	TCA-element	TCAGAAGAGG	1670	9	+	cis-acting element involved in salicylic acid responsiveness
NtCXE10	O2-site	GATGATGTGG	147	9	+	cis-acting regulatory element involved in zein metabolism regulation
NtCXE10	TGACG-motif	TGACG	158	5	+	cis-acting regulatory element involved in the MeJA-responsiveness
NtCXE10	TGACG-motif	TGACG	1713	5	+	cis-acting regulatory element involved in the MeJA-responsiveness
NtCXE10	TGACG-motif	TGACG	2542	5	-	cis-acting regulatory element involved in the MeJA-responsiveness
NtCXE10	TGACG-motif	TGACG	2779	5	+	cis-acting regulatory element involved in the MeJA-responsiveness
NtCXE10	ABRE	ACGTG	745	5	-	cis-acting element involved in the abscisic acid responsiveness
NtCXE10	ABRE	ACGTG	2004	5	+	cis-acting element involved in the abscisic acid responsiveness
NtCXE10	ABRE	ACGTG	2203	5	+	cis-acting element involved in the abscisic acid responsiveness
NtCXE10	ABRE	ACGTG	2524	5	-	cis-acting element involved in the abscisic acid responsiveness
NtCXE10	ABRE	TACGGTC	2569	7	-	cis-acting element involved in the abscisic acid responsiveness
NtCXE10	ABRE	ACGTG	2743	5	+	cis-acting element involved in the abscisic acid responsiveness
NtCXE10	ABRE	ACGTG	2788	5	-	cis-acting element involved in the abscisic acid responsiveness
NtCXE10	AuxRR-core	GGTCCAT	873	7	+	cis-acting regulatory element involved in auxin responsiveness
NtCXE10	CGTCA-motif	CGTCA	158	5	-	cis-acting regulatory element involved in the MeJA-responsiveness
NtCXE10	CGTCA-motif	CGTCA	1713	5	-	cis-acting regulatory element involved in the MeJA-responsiveness
NtCXE10	CGTCA-motif	CGTCA	2542	5	+	cis-acting regulatory element involved in the MeJA-responsiveness
NtCXE10	CGTCA-motif	CGTCA	2779	5	-	cis-acting regulatory element involved in the MeJA-responsiveness
NtCXE10	TGA-element	AACGAC	1181	6	-	auxin-responsive element
NtCXE10	TGA-element	AACGAC	1354	6	-	auxin-responsive element
NtCXE12	CGTCA-motif	CGTCA	2449	5	-	cis-acting regulatory element involved in the MeJA-responsiveness
NtCXE12	ABRE	ACGTG	2048	5	+	cis-acting element involved in the abscisic acid responsiveness
NtCXE12	ABRE	ACGTG	2215	5	-	cis-acting element involved in the abscisic acid responsiveness
NtCXE12	ABRE	ACGTG	2973	5	+	cis-acting element involved in the abscisic acid responsiveness
NtCXE12	P-box	CCTTTTG	367	7	-	gibberellin-responsive element
NtCXE12	P-box	CCTTTTG	769	7	+	gibberellin-responsive element
NtCXE12	TGACG-motif	TGACG	2449	5	+	cis-acting regulatory element involved in the MeJA-responsiveness
NtCXE12	TGA-element	AACGAC	70	6	+	auxin-responsive element
NtCXE13	TGACG-motif	TGACG	2203	5	-	cis-acting regulatory element involved in the MeJA-responsiveness
NtCXE13	O2-site	GTTGACGTGA	2513	9	-	cis-acting regulatory element involved in zein metabolism regulation
NtCXE13	CGTCA-motif	CGTCA	2203	5	+	cis-acting regulatory element involved in the MeJA-responsiveness
NtCXE14	GARE-motif	TCTGTTG	2570	7	-	gibberellin-responsive element
NtCXE14	TCA-element	CCATCTTTTT	2150	9	+	cis-acting element involved in salicylic acid responsiveness
NtCXE14	ABRE	ACGTG	2697	5	+	cis-acting element involved in the abscisic acid responsiveness
NtCXE14	ABRE	ACGTG	2944	5	-	cis-acting element involved in the abscisic acid responsiveness
NtCXE14	O2-site	GATGACATGG	1623	9	-	cis-acting regulatory element involved in zein metabolism regulation
NtCXE14	P-box	CCTTTTG	2634	7	+	gibberellin-responsive element
NtCXE15	GARE-motif	TCTGTTG	319	7	+	gibberellin-responsive element
NtCXE15	TCA-element	CCATCTTTTT	1011	9	+	cis-acting element involved in salicylic acid responsiveness
NtCXE15	TCA-element	CCATCTTTTT	2913	9	+	cis-acting element involved in salicylic acid responsiveness
NtCXE15	TATC-box	TATCCCA	178	7	+	cis-acting element involved in gibberellin-responsiveness
NtCXE15	ABRE	TACGGTC	729	7	+	cis-acting element involved in the abscisic acid responsiveness
NtCXE15	ABRE	ACGTG	1968	5	+	cis-acting element involved in the abscisic acid responsiveness
NtCXE15	ABRE	ACGTG	2010	5	-	cis-acting element involved in the abscisic acid responsiveness
NtCXE15	ABRE	ACGTG	2062	5	+	cis-acting element involved in the abscisic acid responsiveness
NtCXE15	ABRE	CACGTG	2391	6	-	cis-acting element involved in the abscisic acid responsiveness
NtCXE15	ABRE	ACGTG	2392	5	+	cis-acting element involved in the abscisic acid responsiveness
NtCXE15	ABRE	CACGTG	2402	6	-	cis-acting element involved in the abscisic acid responsiveness
NtCXE15	ABRE	ACGTG	2403	5	+	cis-acting element involved in the abscisic acid responsiveness
NtCXE15	O2-site	GATGA(C/T)(A/G)TG(A/G)	1048	8	-	cis-acting regulatory element involved in zein metabolism regulation
NtCXE15	O2-site	GATGA(C/T)(A/G)TG(A/G)	2950	8	-	cis-acting regulatory element involved in zein metabolism regulation
NtCXE15	TGA-element	AACGAC	2221	6	-	auxin-responsive element
NtCXE17	CGTCA-motif	CGTCA	2449	5	-	cis-acting regulatory element involved in the MeJA-responsiveness
NtCXE17	AuxRR-core	GGTCCAT	800	7	+	cis-acting regulatory element involved in auxin responsiveness
NtCXE17	P-box	CCTTTTG	28	7	-	gibberellin-responsive element
NtCXE17	P-box	CCTTTTG	430	7	+	gibberellin-responsive element
NtCXE17	ABRE	ACGTG	2080	5	+	cis-acting element involved in the abscisic acid responsiveness
NtCXE17	ABRE	ACGTG	2973	5	+	cis-acting element involved in the abscisic acid responsiveness
NtCXE17	TGACG-motif	TGACG	2449	5	+	cis-acting regulatory element involved in the MeJA-responsiveness
NtCXE19	O2-site	GATGA(C/T)(A/G)TG(A/G)	114	8	-	cis-acting regulatory element involved in zein metabolism regulation
NtCXE19	TGA-element	AACGAC	1978	6	-	auxin-responsive element
NtCXE20	TGA-element	AACGAC	1632	6	-	auxin-responsive element
NtCXE20	CGTCA-motif	CGTCA	944	5	+	cis-acting regulatory element involved in the MeJA-responsiveness
NtCXE20	CGTCA-motif	CGTCA	1803	5	+	cis-acting regulatory element involved in the MeJA-responsiveness
NtCXE20	CGTCA-motif	CGTCA	2080	5	+	cis-acting regulatory element involved in the MeJA-responsiveness
NtCXE20	TGACG-motif	TGACG	944	5	-	cis-acting regulatory element involved in the MeJA-responsiveness
NtCXE20	TGACG-motif	TGACG	1803	5	-	cis-acting regulatory element involved in the MeJA-responsiveness
NtCXE20	TGACG-motif	TGACG	2080	5	-	cis-acting regulatory element involved in the MeJA-responsiveness
NtCXE20	ABRE	ACGTG	2648	5	-	cis-acting element involved in the abscisic acid responsiveness
NtCXE21	P-box	CCTTTTG	49	7	-	gibberellin-responsive element
NtCXE21	ABRE	ACGTG	177	5	+	cis-acting element involved in the abscisic acid responsiveness
NtCXE21	ABRE	ACGTG	584	5	+	cis-acting element involved in the abscisic acid responsiveness
NtCXE21	ABRE	ACGTG	1426	5	+	cis-acting element involved in the abscisic acid responsiveness
NtCXE21	ABRE	ACGTG	1487	5	+	cis-acting element involved in the abscisic acid responsiveness
NtCXE21	TGACG-motif	TGACG	1306	5	+	cis-acting regulatory element involved in the MeJA-responsiveness
NtCXE21	TGACG-motif	TGACG	1485	5	+	cis-acting regulatory element involved in the MeJA-responsiveness
NtCXE21	TGACG-motif	TGACG	2058	5	+	cis-acting regulatory element involved in the MeJA-responsiveness
NtCXE21	TGACG-motif	TGACG	2190	5	-	cis-acting regulatory element involved in the MeJA-responsiveness
NtCXE21	TGACG-motif	TGACG	2514	5	-	cis-acting regulatory element involved in the MeJA-responsiveness
NtCXE21	TGACG-motif	TGACG	2717	5	+	cis-acting regulatory element involved in the MeJA-responsiveness
NtCXE21	O2-site	GTTGACGTGA	1483	9	+	cis-acting regulatory element involved in zein metabolism regulation
NtCXE21	O2-site	GATGATGTGG	2444	9	-	cis-acting regulatory element involved in zein metabolism regulation
NtCXE21	CGTCA-motif	CGTCA	1306	5	-	cis-acting regulatory element involved in the MeJA-responsiveness
NtCXE21	CGTCA-motif	CGTCA	1485	5	-	cis-acting regulatory element involved in the MeJA-responsiveness
NtCXE21	CGTCA-motif	CGTCA	2058	5	-	cis-acting regulatory element involved in the MeJA-responsiveness
NtCXE21	CGTCA-motif	CGTCA	2190	5	+	cis-acting regulatory element involved in the MeJA-responsiveness
NtCXE21	CGTCA-motif	CGTCA	2514	5	+	cis-acting regulatory element involved in the MeJA-responsiveness
NtCXE21	CGTCA-motif	CGTCA	2717	5	-	cis-acting regulatory element involved in the MeJA-responsiveness
NtCXE21	TCA-element	CCATCTTTTT	712	9	+	cis-acting element involved in salicylic acid responsiveness
NtCXE21	TCA-element	CCATCTTTTT	2790	9	+	cis-acting element involved in salicylic acid responsiveness
NtCXE22	CGTCA-motif	CGTCA	460	5	+	cis-acting regulatory element involved in the MeJA-responsiveness
NtCXE22	CGTCA-motif	CGTCA	1290	5	-	cis-acting regulatory element involved in the MeJA-responsiveness
NtCXE22	CGTCA-motif	CGTCA	2309	5	+	cis-acting regulatory element involved in the MeJA-responsiveness
NtCXE22	ABRE	ACGTG	405	5	-	cis-acting element involved in the abscisic acid responsiveness
NtCXE22	ABRE	ACGTG	1292	5	+	cis-acting element involved in the abscisic acid responsiveness
NtCXE22	ABRE	ACGTG	1946	5	-	cis-acting element involved in the abscisic acid responsiveness
NtCXE22	P-box	CCTTTTG	745	7	-	gibberellin-responsive element
NtCXE22	P-box	CCTTTTG	822	7	+	gibberellin-responsive element
NtCXE22	AuxRR-core	GGTCCAT	138	7	-	cis-acting regulatory element involved in auxin responsiveness
NtCXE22	GARE-motif	TCTGTTG	2456	7	-	gibberellin-responsive element
NtCXE22	TGACG-motif	TGACG	460	5	-	cis-acting regulatory element involved in the MeJA-responsiveness
NtCXE22	TGACG-motif	TGACG	1290	5	+	cis-acting regulatory element involved in the MeJA-responsiveness
NtCXE22	TGACG-motif	TGACG	2309	5	-	cis-acting regulatory element involved in the MeJA-responsiveness
NtCXE22	TATC-box	TATCCCA	2207	7	-	cis-acting element involved in gibberellin-responsiveness
NtCXE22	TATC-box	TATCCCA	2345	7	+	cis-acting element involved in gibberellin-responsiveness
NtCXE23	TCA-element	CCATCTTTTT	2792	10	-	cis-acting element involved in salicylic acid responsiveness
NtCXE23	TGA-element	AACGAC	2566	6	+	auxin-responsive element
NtCXE23	ABRE	CACGTG	955	6	+	cis-acting element involved in the abscisic acid responsiveness
NtCXE23	ABRE	ACGTG	956	5	+	cis-acting element involved in the abscisic acid responsiveness
NtCXE23	ABRE	CACGTG	975	6	+	cis-acting element involved in the abscisic acid responsiveness
NtCXE23	ABRE	ACGTG	976	5	+	cis-acting element involved in the abscisic acid responsiveness
NtCXE23	ABRE	CACGTG	1005	6	+	cis-acting element involved in the abscisic acid responsiveness
NtCXE23	ABRE	ACGTG	1006	5	+	cis-acting element involved in the abscisic acid responsiveness
NtCXE23	ABRE	CACGTG	1035	6	+	cis-acting element involved in the abscisic acid responsiveness
NtCXE23	ABRE	ACGTG	1036	5	+	cis-acting element involved in the abscisic acid responsiveness
NtCXE23	ABRE	TACGGTC	1588	7	-	cis-acting element involved in the abscisic acid responsiveness
NtCXE23	ABRE	CACGTG	2814	6	-	cis-acting element involved in the abscisic acid responsiveness
NtCXE23	ABRE	ACGTG	2815	5	+	cis-acting element involved in the abscisic acid responsiveness
NtCXE23	CGTCA-motif	CGTCA	41	5	-	cis-acting regulatory element involved in the MeJA-responsiveness
NtCXE23	CGTCA-motif	CGTCA	217	5	-	cis-acting regulatory element involved in the MeJA-responsiveness
NtCXE23	CGTCA-motif	CGTCA	564	5	-	cis-acting regulatory element involved in the MeJA-responsiveness
NtCXE23	CGTCA-motif	CGTCA	1167	5	-	cis-acting regulatory element involved in the MeJA-responsiveness
NtCXE23	CGTCA-motif	CGTCA	1772	5	+	cis-acting regulatory element involved in the MeJA-responsiveness
NtCXE23	CGTCA-motif	CGTCA	2364	5	+	cis-acting regulatory element involved in the MeJA-responsiveness
NtCXE23	CGTCA-motif	CGTCA	2823	5	-	cis-acting regulatory element involved in the MeJA-responsiveness
NtCXE23	TGACG-motif	TGACG	41	5	+	cis-acting regulatory element involved in the MeJA-responsiveness
NtCXE23	TGACG-motif	TGACG	217	5	+	cis-acting regulatory element involved in the MeJA-responsiveness
NtCXE23	TGACG-motif	TGACG	564	5	+	cis-acting regulatory element involved in the MeJA-responsiveness
NtCXE23	TGACG-motif	TGACG	1167	5	+	cis-acting regulatory element involved in the MeJA-responsiveness
NtCXE23	TGACG-motif	TGACG	1772	5	-	cis-acting regulatory element involved in the MeJA-responsiveness
NtCXE23	TGACG-motif	TGACG	2364	5	-	cis-acting regulatory element involved in the MeJA-responsiveness
NtCXE23	TGACG-motif	TGACG	2823	5	+	cis-acting regulatory element involved in the MeJA-responsiveness
NtCXE24	AuxRR-core	GGTCCAT	17	7	+	cis-acting regulatory element involved in auxin responsiveness
NtCXE24	CGTCA-motif	CGTCA	1751	5	+	cis-acting regulatory element involved in the MeJA-responsiveness
NtCXE24	TGACG-motif	TGACG	1751	5	-	cis-acting regulatory element involved in the MeJA-responsiveness
NtCXE24	ABRE	ACGTG	103	5	+	cis-acting element involved in the abscisic acid responsiveness
NtCXE24	ABRE	ACGTG	1020	5	-	cis-acting element involved in the abscisic acid responsiveness
NtCXE24	ABRE	GCCGCGTGGC	1120	9	-	cis-acting element involved in the abscisic acid responsiveness
NtCXE24	ABRE	ACGTG	2534	5	-	cis-acting element involved in the abscisic acid responsiveness
NtCXE24	TCA-element	CCATCTTTTT	410	9	-	cis-acting element involved in salicylic acid responsiveness
NtCXE24	TCA-element	CCATCTTTTT	2205	9	+	cis-acting element involved in salicylic acid responsiveness
NtCXE25	ABRE	ACGTG	2646	5	-	cis-acting element involved in the abscisic acid responsiveness
NtCXE25	CGTCA-motif	CGTCA	85	5	-	cis-acting regulatory element involved in the MeJA-responsiveness
NtCXE25	TGACG-motif	TGACG	85	5	+	cis-acting regulatory element involved in the MeJA-responsiveness
NtCXE25	TATC-box	TATCCCA	1592	7	+	cis-acting element involved in gibberellin-responsiveness
NtCXE26	TCA-element	CCATCTTTTT	574	9	-	cis-acting element involved in salicylic acid responsiveness
NtCXE26	TCA-element	CCATCTTTTT	2688	9	+	cis-acting element involved in salicylic acid responsiveness
NtCXE26	TCA-element	CCATCTTTTT	2850	9	+	cis-acting element involved in salicylic acid responsiveness
NtCXE26	P-box	CCTTTTG	1446	7	-	gibberellin-responsive element
NtCXE26	GARE-motif	TCTGTTG	499	7	+	gibberellin-responsive element
NtCXE26	GARE-motif	TCTGTTG	2733	7	-	gibberellin-responsive element
NtCXE26	ABRE	ACGTG	984	5	+	cis-acting element involved in the abscisic acid responsiveness
NtCXE27	CGTCA-motif	CGTCA	700	5	-	cis-acting regulatory element involved in the MeJA-responsiveness
NtCXE27	TCA-element	CCATCTTTTT	1682	9	+	cis-acting element involved in salicylic acid responsiveness
NtCXE27	TCA-element	CCATCTTTTT	2857	9	+	cis-acting element involved in salicylic acid responsiveness
NtCXE27	P-box	CCTTTTG	2049	7	-	gibberellin-responsive element
NtCXE27	TGACG-motif	TGACG	700	5	+	cis-acting regulatory element involved in the MeJA-responsiveness
NtCXE27	ABRE	ACGTG	797	5	+	cis-acting element involved in the abscisic acid responsiveness
NtCXE28	TATC-box	TATCCCA	1895	7	-	cis-acting element involved in gibberellin-responsiveness
NtCXE28	TCA-element	CCATCTTTTT	1818	9	-	cis-acting element involved in salicylic acid responsiveness
NtCXE28	TCA-element	CCATCTTTTT	2800	9	-	cis-acting element involved in salicylic acid responsiveness
NtCXE28	TGACG-motif	TGACG	664	5	-	cis-acting regulatory element involved in the MeJA-responsiveness
NtCXE28	TGACG-motif	TGACG	1061	5	-	cis-acting regulatory element involved in the MeJA-responsiveness
NtCXE28	TGACG-motif	TGACG	1709	5	+	cis-acting regulatory element involved in the MeJA-responsiveness
NtCXE28	CGTCA-motif	CGTCA	664	5	+	cis-acting regulatory element involved in the MeJA-responsiveness
NtCXE28	CGTCA-motif	CGTCA	1061	5	+	cis-acting regulatory element involved in the MeJA-responsiveness
NtCXE28	CGTCA-motif	CGTCA	1709	5	-	cis-acting regulatory element involved in the MeJA-responsiveness
NtCXE28	ABRE	ACGTG	837	5	-	cis-acting element involved in the abscisic acid responsiveness
NtCXE28	AuxRR-core	GGTCCAT	413	7	+	cis-acting regulatory element involved in auxin responsiveness
NtCXE28	TGA-element	AACGAC	1961	6	-	auxin-responsive element
NtCXE29	TGACG-motif	TGACG	317	5	-	cis-acting regulatory element involved in the MeJA-responsiveness
NtCXE29	TGACG-motif	TGACG	514	5	+	cis-acting regulatory element involved in the MeJA-responsiveness
NtCXE29	ABRE	CGTACGTGCA	142	9	-	cis-acting element involved in the abscisic acid responsiveness
NtCXE29	ABRE	CACGTG	1306	6	+	cis-acting element involved in the abscisic acid responsiveness
NtCXE29	ABRE	ACGTG	1307	5	+	cis-acting element involved in the abscisic acid responsiveness
NtCXE29	ABRE	CACGTG	1939	6	-	cis-acting element involved in the abscisic acid responsiveness
NtCXE29	ABRE	ACGTG	1940	5	+	cis-acting element involved in the abscisic acid responsiveness
NtCXE29	ABRE	CACGTG	2775	6	-	cis-acting element involved in the abscisic acid responsiveness
NtCXE29	ABRE	ACGTG	2776	5	+	cis-acting element involved in the abscisic acid responsiveness
NtCXE29	ABRE	GACACGTGGC	2783	9	+	cis-acting element involved in the abscisic acid responsiveness
NtCXE29	ABRE	CACGTG	2785	6	-	cis-acting element involved in the abscisic acid responsiveness
NtCXE29	ABRE	ACGTG	2786	5	+	cis-acting element involved in the abscisic acid responsiveness
NtCXE29	CGTCA-motif	CGTCA	317	5	+	cis-acting regulatory element involved in the MeJA-responsiveness
NtCXE29	CGTCA-motif	CGTCA	514	5	-	cis-acting regulatory element involved in the MeJA-responsiveness
NtCXE29	P-box	CCTTTTG	1367	7	-	gibberellin-responsive element
NtCXE29	TGA-element	AACGAC	2071	6	-	auxin-responsive element
NtCXE29	TGA-element	AACGAC	2690	6	-	auxin-responsive element
NtCXE29	TATC-box	TATCCCA	4	7	+	cis-acting element involved in gibberellin-responsiveness
NtCXE29	TATC-box	TATCCCA	997	7	+	cis-acting element involved in gibberellin-responsiveness
NtCXE29	TATC-box	TATCCCA	2225	7	+	cis-acting element involved in gibberellin-responsiveness
NtCXE30	TGA-element	AACGAC	533	6	+	auxin-responsive element
NtCXE30	TGA-element	AACGAC	551	6	-	auxin-responsive element
NtCXE30	TGACG-motif	TGACG	24	5	+	cis-acting regulatory element involved in the MeJA-responsiveness
NtCXE30	TGACG-motif	TGACG	2410	5	+	cis-acting regulatory element involved in the MeJA-responsiveness
NtCXE30	ABRE	AACCCGG	216	7	-	cis-acting element involved in the abscisic acid responsiveness
NtCXE30	ABRE	CACGTG	1085	6	+	cis-acting element involved in the abscisic acid responsiveness
NtCXE30	ABRE	ACGTG	1086	5	+	cis-acting element involved in the abscisic acid responsiveness
NtCXE30	CGTCA-motif	CGTCA	24	5	-	cis-acting regulatory element involved in the MeJA-responsiveness
NtCXE30	CGTCA-motif	CGTCA	2410	5	-	cis-acting regulatory element involved in the MeJA-responsiveness
NtCXE31	TGACG-motif	TGACG	473	5	-	cis-acting regulatory element involved in the MeJA-responsiveness
NtCXE31	TGACG-motif	TGACG	2410	5	+	cis-acting regulatory element involved in the MeJA-responsiveness
NtCXE31	TGA-element	AACGAC	962	6	+	auxin-responsive element
NtCXE31	TGA-element	AACGAC	1607	6	-	auxin-responsive element
NtCXE31	TGA-element	AACGAC	1653	6	-	auxin-responsive element
NtCXE31	TGA-element	AACGAC	1668	6	-	auxin-responsive element
NtCXE31	AuxRR-core	GGTCCAT	133	7	-	cis-acting regulatory element involved in auxin responsiveness
NtCXE31	ABRE	ACGTG	283	5	-	cis-acting element involved in the abscisic acid responsiveness
NtCXE31	ABRE	ACGTG	1032	5	+	cis-acting element involved in the abscisic acid responsiveness
NtCXE31	ABRE	ACGTG	1144	5	-	cis-acting element involved in the abscisic acid responsiveness
NtCXE31	CGTCA-motif	CGTCA	473	5	+	cis-acting regulatory element involved in the MeJA-responsiveness
NtCXE31	CGTCA-motif	CGTCA	2410	5	-	cis-acting regulatory element involved in the MeJA-responsiveness
NtCXE32	TGACG-motif	TGACG	614	5	-	cis-acting regulatory element involved in the MeJA-responsiveness
NtCXE32	TGACG-motif	TGACG	1179	5	-	cis-acting regulatory element involved in the MeJA-responsiveness
NtCXE32	TGACG-motif	TGACG	1426	5	+	cis-acting regulatory element involved in the MeJA-responsiveness
NtCXE32	CGTCA-motif	CGTCA	614	5	+	cis-acting regulatory element involved in the MeJA-responsiveness
NtCXE32	CGTCA-motif	CGTCA	1179	5	+	cis-acting regulatory element involved in the MeJA-responsiveness
NtCXE32	CGTCA-motif	CGTCA	1426	5	-	cis-acting regulatory element involved in the MeJA-responsiveness
NtCXE32	P-box	CCTTTTG	155	7	-	gibberellin-responsive element
NtCXE32	O2-site	GATGACATGG	37	9	-	cis-acting regulatory element involved in zein metabolism regulation
NtCXE32	TATC-box	TATCCCA	814	7	-	cis-acting element involved in gibberellin-responsiveness
NtCXE32	TCA-element	CCATCTTTTT	1957	9	-	cis-acting element involved in salicylic acid responsiveness
NtCXE32	TCA-element	CCATCTTTTT	2476	9	-	cis-acting element involved in salicylic acid responsiveness
NtCXE34	ABRE	ACGTG	341	5	+	cis-acting element involved in the abscisic acid responsiveness
NtCXE34	ABRE	AACCCGG	620	7	-	cis-acting element involved in the abscisic acid responsiveness
NtCXE34	ABRE	ACGTG	1609	5	-	cis-acting element involved in the abscisic acid responsiveness
NtCXE34	ABRE	ACGTG	1662	5	-	cis-acting element involved in the abscisic acid responsiveness
NtCXE34	ABRE	ACGTG	2881	5	-	cis-acting element involved in the abscisic acid responsiveness
NtCXE34	P-box	CCTTTTG	2147	7	+	gibberellin-responsive element
NtCXE34	TGACG-motif	TGACG	2479	5	-	cis-acting regulatory element involved in the MeJA-responsiveness
NtCXE34	TGACG-motif	TGACG	2883	5	-	cis-acting regulatory element involved in the MeJA-responsiveness
NtCXE34	TCA-element	CCATCTTTTT	2346	9	+	cis-acting element involved in salicylic acid responsiveness
NtCXE34	TGA-element	AACGAC	34	6	+	auxin-responsive element
NtCXE34	CGTCA-motif	CGTCA	2479	5	+	cis-acting regulatory element involved in the MeJA-responsiveness
NtCXE34	CGTCA-motif	CGTCA	2883	5	+	cis-acting regulatory element involved in the MeJA-responsiveness
NtCXE35	P-box	CCTTTTG	2801	7	+	gibberellin-responsive element
NtCXE35	ABRE	ACGTG	794	5	-	cis-acting element involved in the abscisic acid responsiveness
NtCXE35	ABRE	ACGTG	840	5	-	cis-acting element involved in the abscisic acid responsiveness
NtCXE35	ABRE	ACGTG	1365	5	-	cis-acting element involved in the abscisic acid responsiveness
NtCXE35	ABRE	ACGTG	1625	5	-	cis-acting element involved in the abscisic acid responsiveness
NtCXE35	ABRE	ACGTG	1975	5	-	cis-acting element involved in the abscisic acid responsiveness
NtCXE35	O2-site	GATGATGTGG	1740	9	-	cis-acting regulatory element involved in zein metabolism regulation
NtCXE35	O2-site	GATGATGTGG	1897	9	-	cis-acting regulatory element involved in zein metabolism regulation
NtCXE35	CGTCA-motif	CGTCA	796	5	+	cis-acting regulatory element involved in the MeJA-responsiveness
NtCXE35	TATC-box	TATCCCA	789	7	+	cis-acting element involved in gibberellin-responsiveness
NtCXE35	TGACG-motif	TGACG	796	5	-	cis-acting regulatory element involved in the MeJA-responsiveness
NtCXE36	TGACG-motif	TGACG	491	5	+	cis-acting regulatory element involved in the MeJA-responsiveness
NtCXE36	TGACG-motif	TGACG	530	5	+	cis-acting regulatory element involved in the MeJA-responsiveness
NtCXE36	CGTCA-motif	CGTCA	491	5	-	cis-acting regulatory element involved in the MeJA-responsiveness
NtCXE36	CGTCA-motif	CGTCA	530	5	-	cis-acting regulatory element involved in the MeJA-responsiveness
NtCXE36	ABRE	TACGGTC	277	7	-	cis-acting element involved in the abscisic acid responsiveness
NtCXE36	ABRE	ACGTG	1637	5	-	cis-acting element involved in the abscisic acid responsiveness
NtCXE36	ABRE	ACGTG	2450	5	+	cis-acting element involved in the abscisic acid responsiveness
NtCXE36	TGA-element	AACGAC	1488	6	+	auxin-responsive element
NtCXE37	TGA-element	AACGAC	2781	6	-	auxin-responsive element
NtCXE37	ABRE	ACGTG	1548	5	+	cis-acting element involved in the abscisic acid responsiveness
NtCXE37	ABRE	AACCCGG	2242	7	+	cis-acting element involved in the abscisic acid responsiveness
NtCXE37	CGTCA-motif	CGTCA	634	5	-	cis-acting regulatory element involved in the MeJA-responsiveness
NtCXE37	CGTCA-motif	CGTCA	2690	5	-	cis-acting regulatory element involved in the MeJA-responsiveness
NtCXE37	TGACG-motif	TGACG	634	5	+	cis-acting regulatory element involved in the MeJA-responsiveness
NtCXE37	TGACG-motif	TGACG	2690	5	+	cis-acting regulatory element involved in the MeJA-responsiveness
NtCXE37	AuxRR-core	GGTCCAT	2259	7	-	cis-acting regulatory element involved in auxin responsiveness
NtCXE37	O2-site	GATGACATGG	786	9	+	cis-acting regulatory element involved in zein metabolism regulation
NtCXE37	O2-site	GATGACATGG	2891	9	+	cis-acting regulatory element involved in zein metabolism regulation
NtCXE38	ABRE	ACGTG	1725	5	+	cis-acting element involved in the abscisic acid responsiveness
NtCXE38	TATC-box	TATCCCA	1746	7	-	cis-acting element involved in gibberellin-responsiveness
NtCXE38	SARE	TTCGACCATCTT	699	11	+	cis-acting element involved in salicylic acid responsiveness
NtCXE40	TATC-box	TATCCCA	301	7	+	cis-acting element involved in gibberellin-responsiveness
NtCXE40	TCA-element	TCAGAAGAGG	465	9	+	cis-acting element involved in salicylic acid responsiveness
NtCXE40	TCA-element	CCATCTTTTT	1983	9	-	cis-acting element involved in salicylic acid responsiveness
NtCXE40	TCA-element	CCATCTTTTT	2145	9	-	cis-acting element involved in salicylic acid responsiveness
NtCXE40	TGACG-motif	TGACG	18	5	+	cis-acting regulatory element involved in the MeJA-responsiveness
NtCXE40	TGACG-motif	TGACG	2877	5	-	cis-acting regulatory element involved in the MeJA-responsiveness
NtCXE40	ABRE	TACGGTC	257	7	+	cis-acting element involved in the abscisic acid responsiveness
NtCXE40	ABRE	CACGTG	589	6	+	cis-acting element involved in the abscisic acid responsiveness
NtCXE40	ABRE	ACGTG	590	5	+	cis-acting element involved in the abscisic acid responsiveness
NtCXE40	ABRE	ACGTG	1071	5	-	cis-acting element involved in the abscisic acid responsiveness
NtCXE40	TGA-element	AACGAC	1051	6	+	auxin-responsive element
NtCXE40	CGTCA-motif	CGTCA	18	5	-	cis-acting regulatory element involved in the MeJA-responsiveness
NtCXE40	CGTCA-motif	CGTCA	2877	5	+	cis-acting regulatory element involved in the MeJA-responsiveness
NtCXE41	TGACG-motif	TGACG	2877	5	-	cis-acting regulatory element involved in the MeJA-responsiveness
NtCXE41	ABRE	CACGTG	498	6	+	cis-acting element involved in the abscisic acid responsiveness
NtCXE41	ABRE	ACGTG	499	5	+	cis-acting element involved in the abscisic acid responsiveness
NtCXE41	CGTCA-motif	CGTCA	2877	5	+	cis-acting regulatory element involved in the MeJA-responsiveness
NtCXE41	TCA-element	CCATCTTTTT	937	9	+	cis-acting element involved in salicylic acid responsiveness
NtCXE41	TCA-element	CCATCTTTTT	1410	9	+	cis-acting element involved in salicylic acid responsiveness
NtCXE41	GARE-motif	TCTGTTG	1959	7	-	gibberellin-responsive element
NtCXE42	ABRE	GACACGTGGC	1349	9	-	cis-acting element involved in the abscisic acid responsiveness
NtCXE42	TGACG-motif	TGACG	2117	5	+	cis-acting regulatory element involved in the MeJA-responsiveness
NtCXE42	CGTCA-motif	CGTCA	2117	5	-	cis-acting regulatory element involved in the MeJA-responsiveness
NtCXE43	TGA-element	AACGAC	477	6	-	auxin-responsive element
NtCXE43	O2-site	GATGA(C/T)(A/G)TG(A/G)	1831	8	+	cis-acting regulatory element involved in zein metabolism regulation
NtCXE43	ABRE	ACGTG	189	5	-	cis-acting element involved in the abscisic acid responsiveness
NtCXE43	ABRE	CGTACGTGCA	218	10	+	cis-acting element involved in the abscisic acid responsiveness
NtCXE43	ABRE	ACGTG	221	5	+	cis-acting element involved in the abscisic acid responsiveness
NtCXE43	ABRE	CACGTG	593	6	+	cis-acting element involved in the abscisic acid responsiveness
NtCXE43	ABRE	ACGTG	594	5	+	cis-acting element involved in the abscisic acid responsiveness
NtCXE43	ABRE	ACGTG	1112	5	+	cis-acting element involved in the abscisic acid responsiveness
NtCXE43	ABRE	ACGTG	1644	5	-	cis-acting element involved in the abscisic acid responsiveness
NtCXE43	ABRE	ACGTG	2537	5	-	cis-acting element involved in the abscisic acid responsiveness
NtCXE43	ABRE	ACGTG	2813	5	-	cis-acting element involved in the abscisic acid responsiveness
NtCXE43	TCA-element	CCATCTTTTT	903	9	-	cis-acting element involved in salicylic acid responsiveness
NtCXE44	TGA-element	AACGAC	2307	6	-	auxin-responsive element
NtCXE44	TCA-element	CCATCTTTTT	1995	9	-	cis-acting element involved in salicylic acid responsiveness
NtCXE45	ABRE	AACCCGG	142	7	+	cis-acting element involved in the abscisic acid responsiveness
NtCXE45	ABRE	ACGTG	386	5	+	cis-acting element involved in the abscisic acid responsiveness
NtCXE45	ABRE	ACGTG	774	5	-	cis-acting element involved in the abscisic acid responsiveness
NtCXE45	ABRE	ACGTG	842	5	+	cis-acting element involved in the abscisic acid responsiveness
NtCXE45	CGTCA-motif	CGTCA	1869	5	+	cis-acting regulatory element involved in the MeJA-responsiveness
NtCXE45	TGACG-motif	TGACG	1869	5	-	cis-acting regulatory element involved in the MeJA-responsiveness
NtCXE46	ABRE	TACGGTC	2296	7	-	cis-acting element involved in the abscisic acid responsiveness
NtCXE46	ABRE	CACGTG	2763	6	-	cis-acting element involved in the abscisic acid responsiveness
NtCXE46	ABRE	ACGTG	2764	5	+	cis-acting element involved in the abscisic acid responsiveness
NtCXE46	ABRE	GCAACGTGTC	2771	9	-	cis-acting element involved in the abscisic acid responsiveness
NtCXE46	ABRE	CACGTG	2773	6	-	cis-acting element involved in the abscisic acid responsiveness
NtCXE46	ABRE	ACGTG	2774	5	+	cis-acting element involved in the abscisic acid responsiveness
NtCXE46	TATC-box	TATCCCA	2783	7	+	cis-acting element involved in gibberellin-responsiveness
NtCXE46	TGA-element	AACGAC	638	6	+	auxin-responsive element
NtCXE46	TGA-element	AACGAC	1627	6	-	auxin-responsive element
NtCXE46	TGA-element	AACGAC	2677	6	-	auxin-responsive element
NtCXE47	TGACG-motif	TGACG	860	5	-	cis-acting regulatory element involved in the MeJA-responsiveness
NtCXE47	TGACG-motif	TGACG	1467	5	-	cis-acting regulatory element involved in the MeJA-responsiveness
NtCXE47	O2-site	GATGA(C/T)(A/G)TG(A/G)	2195	8	+	cis-acting regulatory element involved in zein metabolism regulation
NtCXE47	CGTCA-motif	CGTCA	860	5	+	cis-acting regulatory element involved in the MeJA-responsiveness
NtCXE47	CGTCA-motif	CGTCA	1467	5	+	cis-acting regulatory element involved in the MeJA-responsiveness
NtCXE47	TGA-element	AACGAC	280	6	+	auxin-responsive element
NtCXE47	TCA-element	CCATCTTTTT	2522	9	+	cis-acting element involved in salicylic acid responsiveness
NtCXE47	GARE-motif	TCTGTTG	2977	7	+	gibberellin-responsive element
#N/A	P-box	CCTTTTG	2197	7	+	gibberellin-responsive element
#N/A	TGA-element	AACGAC	158	6	+	auxin-responsive element
#N/A	TGA-element	AACGAC	632	6	-	auxin-responsive element
#N/A	CGTCA-motif	CGTCA	35	5	+	cis-acting regulatory element involved in the MeJA-responsiveness
#N/A	CGTCA-motif	CGTCA	1712	5	+	cis-acting regulatory element involved in the MeJA-responsiveness
#N/A	CGTCA-motif	CGTCA	2020	5	-	cis-acting regulatory element involved in the MeJA-responsiveness
#N/A	TGACG-motif	TGACG	35	5	-	cis-acting regulatory element involved in the MeJA-responsiveness
#N/A	TGACG-motif	TGACG	1712	5	-	cis-acting regulatory element involved in the MeJA-responsiveness
#N/A	TGACG-motif	TGACG	2020	5	+	cis-acting regulatory element involved in the MeJA-responsiveness
#N/A	ABRE	ACGTG	1710	5	-	cis-acting element involved in the abscisic acid responsiveness
#N/A	ABRE	AACCCGG	2042	7	-	cis-acting element involved in the abscisic acid responsiveness
#N/A	SARE	TTCGACCATCTT	688	11	+	cis-acting element involved in salicylic acid responsiveness
#N/A	O2-site	GATGA(C/T)(A/G)TG(A/G)	533	8	-	cis-acting regulatory element involved in zein metabolism regulation
NtCXE48	CGTCA-motif	CGTCA	876	5	-	cis-acting regulatory element involved in the MeJA-responsiveness
NtCXE48	CGTCA-motif	CGTCA	2081	5	+	cis-acting regulatory element involved in the MeJA-responsiveness
NtCXE48	TGA-element	AACGAC	950	6	+	auxin-responsive element
NtCXE48	TGACG-motif	TGACG	876	5	+	cis-acting regulatory element involved in the MeJA-responsiveness
NtCXE48	TGACG-motif	TGACG	2081	5	-	cis-acting regulatory element involved in the MeJA-responsiveness
NtCXE49	TGACG-motif	TGACG	693	5	-	cis-acting regulatory element involved in the MeJA-responsiveness
NtCXE49	TGACG-motif	TGACG	1261	5	-	cis-acting regulatory element involved in the MeJA-responsiveness
NtCXE49	TGACG-motif	TGACG	1338	5	+	cis-acting regulatory element involved in the MeJA-responsiveness
NtCXE49	TGACG-motif	TGACG	1341	5	-	cis-acting regulatory element involved in the MeJA-responsiveness
NtCXE49	TGACG-motif	TGACG	1361	5	-	cis-acting regulatory element involved in the MeJA-responsiveness
NtCXE49	TGACG-motif	TGACG	1406	5	-	cis-acting regulatory element involved in the MeJA-responsiveness
NtCXE49	TGACG-motif	TGACG	2847	5	-	cis-acting regulatory element involved in the MeJA-responsiveness
NtCXE49	CGTCA-motif	CGTCA	693	5	+	cis-acting regulatory element involved in the MeJA-responsiveness
NtCXE49	CGTCA-motif	CGTCA	1261	5	+	cis-acting regulatory element involved in the MeJA-responsiveness
NtCXE49	CGTCA-motif	CGTCA	1338	5	-	cis-acting regulatory element involved in the MeJA-responsiveness
NtCXE49	CGTCA-motif	CGTCA	1341	5	+	cis-acting regulatory element involved in the MeJA-responsiveness
NtCXE49	CGTCA-motif	CGTCA	1361	5	+	cis-acting regulatory element involved in the MeJA-responsiveness
NtCXE49	CGTCA-motif	CGTCA	1406	5	+	cis-acting regulatory element involved in the MeJA-responsiveness
NtCXE49	CGTCA-motif	CGTCA	2847	5	+	cis-acting regulatory element involved in the MeJA-responsiveness
NtCXE49	ABRE	ACGTG	367	5	+	cis-acting element involved in the abscisic acid responsiveness
NtCXE49	ABRE	CACGTG	607	6	+	cis-acting element involved in the abscisic acid responsiveness
NtCXE49	ABRE	ACGTG	608	5	+	cis-acting element involved in the abscisic acid responsiveness
NtCXE49	ABRE	ACGTG	2364	5	+	cis-acting element involved in the abscisic acid responsiveness
NtCXE49	ABRE	ACGTG	2845	5	-	cis-acting element involved in the abscisic acid responsiveness
NtCXE49	GARE-motif	TCTGTTG	864	7	-	gibberellin-responsive element
NtCXE49	TCA-element	CCATCTTTTT	668	9	+	cis-acting element involved in salicylic acid responsiveness
NtCXE49	TCA-element	TCAGAAGAGG	1047	9	+	cis-acting element involved in salicylic acid responsiveness

## Sheet: Table7
Supplementary Table 7. Information about NtCXE regulation networks
miRNA	Family	Target Gene	TF	Family	Target Gene
nta-miR6145a	nta-miR6145	NtCXE13	Dof	LOC107770058	NtCXE1
nta-miR6157	nta-miR6157	NtCXE23	MIKC_MADS	LOC107776514	NtCXE1
nta-miR169a	nta-miR169	NtCXE48	NAC	LOC107805064	NtCXE1
nta-miR169a	nta-miR169	NtCXE34	Dof	LOC107796597	NtCXE1
nta-miR169b	nta-miR169	NtCXE48	Dof	LOC107812294	NtCXE1
nta-miR169b	nta-miR169	NtCXE34	bHLH	LOC107809388	NtCXE1
nta-miR169c	nta-miR169	NtCXE34	C3H	LOC107798905	NtCXE1
nta-miR169c	nta-miR169	NtCXE48	Dof	LOC107776521	NtCXE1
nta-miR169d	nta-miR169	NtCXE34	Dof	LOC107795560	NtCXE1
nta-miR169d	nta-miR169	NtCXE48	AP2	LOC107777142	NtCXE1
nta-miR169e	nta-miR169	NtCXE34	Dof	LOC107823205	NtCXE1
nta-miR169e	nta-miR169	NtCXE48	NAC	LOC107786347	NtCXE1
nta-miR169f	nta-miR169	NtCXE34	NAC	LOC107832799	NtCXE1
nta-miR169f	nta-miR169	NtCXE48	NAC	LOC107820162	NtCXE1
nta-miR169g	nta-miR169	NtCXE48	NAC	LOC107827821	NtCXE1
nta-miR169g	nta-miR169	NtCXE34	Dof	LOC107765238	NtCXE1
nta-miR169h	nta-miR169	NtCXE34	MIKC_MADS	LOC107761268	NtCXE1
nta-miR169h	nta-miR169	NtCXE48	bHLH	LOC107793736	NtCXE1
nta-miR169i	nta-miR169	NtCXE48	TALE	LOC107768279	NtCXE1
nta-miR169i	nta-miR169	NtCXE34	MIKC_MADS	LOC107764357	NtCXE1
nta-miR169j	nta-miR169	NtCXE48	MIKC_MADS	LOC107773468	NtCXE1
nta-miR169j	nta-miR169	NtCXE34	bHLH	LOC107777531	NtCXE1
nta-miR169k	nta-miR169	NtCXE34	NAC	LOC107807727	NtCXE1
nta-miR169k	nta-miR169	NtCXE48	MYB_related	LOC107804592	NtCXE2
nta-miR169l	nta-miR169	NtCXE34	MYB_related	LOC107827424	NtCXE2
nta-miR169l	nta-miR169	NtCXE48	MYB	LOC107810761	NtCXE2
nta-miR169m	nta-miR169	NtCXE34	ERF	LOC107777214	NtCXE2
nta-miR169m	nta-miR169	NtCXE48	ERF	LOC107779745	NtCXE2
nta-miR169o	nta-miR169	NtCXE34	MYB	LOC107779245	NtCXE2
nta-miR169o	nta-miR169	NtCXE48	ERF	LOC107798466	NtCXE2
nta-miR169p	nta-miR169	NtCXE48	NAC	LOC107776258	NtCXE2
nta-miR169p	nta-miR169	NtCXE34	HSF	LOC107760601	NtCXE2
nta-miR169q	nta-miR169	NtCXE34	HSF	LOC107765812	NtCXE2
nta-miR169q	nta-miR169	NtCXE48	HSF	LOC107823244	NtCXE2
nta-miR169r	nta-miR169	NtCXE48	MIKC_MADS	LOC107761268	NtCXE2
nta-miR169r	nta-miR169	NtCXE34	ERF	LOC107800804	NtCXE2
nta-miR169s	nta-miR169	NtCXE34	LBD	LOC107802176	NtCXE2
nta-miR169s	nta-miR169	NtCXE48	LBD	LOC107824973	NtCXE2
nta-miR319a	nta-miR319	NtCXE47	MIKC_MADS	LOC107797072	NtCXE2
nta-miR319b	nta-miR319	NtCXE47	SRS	LOC107828102	NtCXE2
nta-miR396a	nta-miR396	NtCXE39	ERF	LOC107828273	NtCXE2
nta-miR396b	nta-miR396	NtCXE39	ERF	LOC107816670	NtCXE3
nta-miR396c	nta-miR396	NtCXE39	ERF	LOC107830371	NtCXE3
nta-miR482a	nta-miR482	NtCXE7	ERF	LOC107778042	NtCXE3
nta-miR482a	nta-miR482	NtCXE22	ERF	LOC107830873	NtCXE3
nta-miR482b-5p	nta-miR482	NtCXE7	ERF	LOC107788512	NtCXE3
nta-miR482c	nta-miR482	NtCXE7	ERF	LOC107804504	NtCXE3
nta-miR482c	nta-miR482	NtCXE22	ERF	LOC107808466	NtCXE3
nta-miR6020a-5p	nta-miR6020	NtCXE8	ERF	LOC107807574	NtCXE3
nta-miR6021	nta-miR6021	NtCXE19	Nin-like	LOC107790861	NtCXE3
nta-miR6021	nta-miR6021	NtCXE45	C2H2	LOC107777976	NtCXE3
nta-miR6024	nta-miR6024	NtCXE28	ERF	LOC107804908	NtCXE3
nta-miR6024	nta-miR6024	NtCXE23	CAMTA	LOC107811137	NtCXE3
nta-miR6145a	nta-miR6145	NtCXE18	MYB	LOC107788442	NtCXE3
nta-miR6145a	nta-miR6145	NtCXE39	LBD	LOC107788876	NtCXE3
nta-miR6145a	nta-miR6145	NtCXE10	LBD	LOC107769170	NtCXE3
nta-miR6145a	nta-miR6145	NtCXE21	BBR-BPC	LOC107792698	NtCXE3
nta-miR6151g	nta-miR6151	NtCXE12	GATA	LOC107769453	NtCXE3
nta-miR6151g	nta-miR6151	NtCXE17	NAC	LOC107781917	NtCXE3
nta-miR6151h	nta-miR6151	NtCXE12	ERF	LOC107813905	NtCXE3
nta-miR6151h	nta-miR6151	NtCXE17	MYB_related	LOC107804592	NtCXE3
nta-miR6151i	nta-miR6151	NtCXE17	MYB_related	LOC107827424	NtCXE3
nta-miR6151i	nta-miR6151	NtCXE12	TCP	LOC107811551	NtCXE3
nta-miR6154a	nta-miR6154	NtCXE26	ERF	LOC107769080	NtCXE3
nta-miR6154b	nta-miR6154	NtCXE26	TALE	LOC107768279	NtCXE3
nta-miR6161d	nta-miR6161	NtCXE41	MIKC_MADS	LOC107762217	NtCXE3
nta-miR6161d	nta-miR6161	NtCXE40	MIKC_MADS	LOC107819058	NtCXE3
nta-miR156g	nta-miR156	NtCXE45	ERF	LOC107830371	NtCXE4
nta-miR156h	nta-miR156	NtCXE45	ERF	LOC107816670	NtCXE4
nta-miR156i	nta-miR156	NtCXE45	ERF	LOC107778042	NtCXE4
nta-miR156j	nta-miR156	NtCXE45	ERF	LOC107830873	NtCXE4
nta-miR159	nta-miR159	NtCXE33	MYB_related	LOC107804592	NtCXE4
nta-miR167a	nta-miR167	NtCXE38	MYB_related	LOC107827424	NtCXE4
nta-miR167a	nta-miR167	NtCXE2	ERF	LOC107788512	NtCXE4
nta-miR167a	nta-miR167	NtCXE20	C2H2	LOC107777976	NtCXE4
nta-miR167b	nta-miR167	NtCXE38	NAC	LOC107783056	NtCXE4
nta-miR167b	nta-miR167	NtCXE2	TALE	LOC107768279	NtCXE4
nta-miR167b	nta-miR167	NtCXE20	ERF	LOC107804504	NtCXE4
nta-miR167c	nta-miR167	NtCXE38	ERF	LOC107808466	NtCXE4
nta-miR167c	nta-miR167	NtCXE2	MYB	LOC107817374	NtCXE4
nta-miR167c	nta-miR167	NtCXE20	ERF	LOC107807574	NtCXE4
nta-miR167d	nta-miR167	NtCXE38	ERF	LOC107804908	NtCXE4
nta-miR167d	nta-miR167	NtCXE2	Dof	LOC107809033	NtCXE4
nta-miR167d	nta-miR16	NtCXE20	LBD	LOC107788876	NtCXE4
nta-miR167e	nta-miR167	NtCXE38	MYB	LOC107761153	NtCXE4
nta-miR167e	nta-miR167	NtCXE2	C2H2	LOC107794045	NtCXE4
nta-miR167e	nta-miR167	NtCXE20	MIKC_MADS	LOC107776514	NtCXE4
nta-miR169t	nta-miR169	NtCXE34	NAC	LOC107782685	NtCXE4
nta-miR169t	nta-miR169	NtCXE48	BBR-BPC	LOC107776190	NtCXE4
nta-miR171a	nta-miR171	NtCXE28	NAC	LOC107827821	NtCXE4
nta-miR172a	nta-miR172	NtCXE45	GRAS	LOC107777199	NtCXE4
nta-miR172b	nta-miR172	NtCXE19	NAC	LOC107806929	NtCXE4
nta-miR172c	nta-miR172	NtCXE45	LBD	LOC107769170	NtCXE4
nta-miR172d	nta-miR172	NtCXE45	C2H2	LOC107793226	NtCXE4
nta-miR172e	nta-miR172	NtCXE45	AP2	LOC107777142	NtCXE4
nta-miR172f	nta-miR172	NtCXE45	BBR-BPC	LOC107792698	NtCXE4
nta-miR172g	nta-miR172	NtCXE45	NAC	LOC107811159	NtCXE4
nta-miR172h	nta-miR172	NtCXE45	NAC	LOC107831871	NtCXE4
nta-miR172i	nta-miR172	NtCXE45	GATA	LOC107769453	NtCXE4
nta-miR1919	nta-miR1919	NtCXE48	C2H2	LOC107826816	NtCXE4
nta-miR1919	nta-miR1919	NtCXE34	Trihelix	LOC107760506	NtCXE4
nta-miR395a	nta-miR395	NtCXE23	C2H2	LOC107800699	NtCXE4
nta-miR395b	nta-miR395	NtCXE23	NAC	LOC107781917	NtCXE4
nta-miR395c	nta-miR395	NtCXE23	Dof	LOC107776521	NtCXE4
nta-miR396a	nta-miR396	NtCXE5	NAC	LOC107759137	NtCXE4
nta-miR396a	nta-miR396	NtCXE11	ERF	LOC107813905	NtCXE4
nta-miR396a	nta-miR396	NtCXE6	NAC	LOC107813719	NtCXE4
nta-miR396b	nta-miR396	NtCXE11	ERF	LOC107769080	NtCXE4
nta-miR396b	nta-miR396	NtCXE6	C2H2	LOC107796720	NtCXE4
nta-miR396b	nta-miR396	NtCXE5	C2H2	LOC107813915	NtCXE4
nta-miR396c	nta-miR396	NtCXE11	NAC	LOC107760614	NtCXE4
nta-miR396c	nta-miR396	NtCXE6	HD-ZIP	LOC107810623	NtCXE4
nta-miR396c	nta-miR396	NtCXE5	bHLH	LOC107809388	NtCXE5
nta-miR479a	nta-miR479	NtCXE39	bHLH	LOC107810510	NtCXE5
nta-miR482a	nta-miR482	NtCXE47	NAC	LOC107776067	NtCXE5
nta-miR482a	nta-miR482	NtCXE33	CPP	LOC107811762	NtCXE5
nta-miR482b-5p	nta-miR482	NtCXE13	bHLH	LOC107781558	NtCXE5
nta-miR482b-5p	nta-miR482	NtCXE21	bHLH	LOC107785125	NtCXE5
nta-miR482c	nta-miR482	NtCXE47	BES1	LOC107823513	NtCXE5
nta-miR482c	nta-miR482	NtCXE33	bHLH	LOC107783787	NtCXE5
nta-miR6020a-3p	nta-miR6020	NtCXE23	bHLH	LOC107817147	NtCXE5
nta-miR6020a-5p	nta-miR6020	NtCXE33	C2H2	LOC107807704	NtCXE5
nta-miR6020b	nta-miR6020	NtCXE33	bHLH	LOC107802207	NtCXE5
nta-miR6020b	nta-miR6020	NtCXE29	bHLH	LOC107793736	NtCXE5
nta-miR6025c	nta-miR6025	NtCXE46	bHLH	LOC107782755	NtCXE5
nta-miR6025c	nta-miR6025	NtCXE29	MYB	LOC107788442	NtCXE5
nta-miR6025c	nta-miR6025	NtCXE19	ARR-B	LOC107787379	NtCXE5
nta-miR6025d	nta-miR6025	NtCXE7	bHLH	LOC107798943	NtCXE5
nta-miR6150	nta-miR6150	NtCXE41	BES1	LOC107786459	NtCXE5
nta-miR6150	nta-miR6150	NtCXE38	HD-ZIP	LOC107810607	NtCXE5
nta-miR6152a	nta-miR6152	NtCXE4	CPP	LOC107811762	NtCXE6
nta-miR6152a	nta-miR6152	NtCXE3	Trihelix	LOC107812533	NtCXE6
nta-miR6152b	nta-miR6152	NtCXE4	ARR-B	LOC107787379	NtCXE6
nta-miR6152b	nta-miR6152	NtCXE3	HD-ZIP	LOC107810607	NtCXE6
nta-miR6157	nta-miR6157	NtCXE3	TCP	LOC107830213	NtCXE6
nta-miR6157	nta-miR6157	NtCXE28	TCP	LOC107811551	NtCXE6
nta-miR6161d	nta-miR6161	NtCXE12	Dof	LOC107765238	NtCXE7
nta-miR6161d	nta-miR6161	NtCXE17	BBR-BPC	LOC107792698	NtCXE7
			C2H2	LOC107777976	NtCXE7
			MIKC_MADS	LOC107776514	NtCXE7
			HD-ZIP	LOC107817328	NtCXE7
			ERF	LOC107825059	NtCXE7
			MYB	LOC107779245	NtCXE7
			MYB	LOC107791029	NtCXE7
			Trihelix	LOC107808040	NtCXE7
			C2H2	LOC107813915	NtCXE7
			B3	LOC107760309	NtCXE7
			WRKY	LOC107827249	NtCXE8
			WRKY	LOC107818082	NtCXE8
			WRKY	LOC107780905	NtCXE8
			WRKY	LOC107818849	NtCXE8
			WRKY	LOC107771611	NtCXE8
			MYB	LOC107790356	NtCXE8
			WRKY	LOC107793050	NtCXE8
			WRKY	LOC107769908	NtCXE8
			AP2	LOC107809390	NtCXE8
			WRKY	LOC107803829	NtCXE8
			WRKY	LOC107798916	NtCXE8
			WRKY	LOC107762610	NtCXE8
			WRKY	LOC107820490	NtCXE8
			WRKY	LOC107774101	NtCXE8
			WRKY	LOC107807320	NtCXE8
			WRKY	LOC107810059	NtCXE8
			WRKY	LOC107783484	NtCXE8
			B3	LOC107779611	NtCXE8
			WOX	LOC107767662	NtCXE9
			bHLH	LOC107782755	NtCXE9
			CPP	LOC107786401	NtCXE9
			TCP	LOC107763082	NtCXE9
			EIL	LOC107810730	NtCXE10
			ERF	LOC107801353	NtCXE10
			E2F/DP	LOC107816762	NtCXE10
			C2H2	LOC107789230	NtCXE10
			MIKC_MADS	LOC107821033	NtCXE10
			HSF	LOC107823244	NtCXE10
			HD-ZIP	LOC107810623	NtCXE10
			CPP	LOC107811762	NtCXE11
			Trihelix	LOC107812533	NtCXE11
			ARR-B	LOC107787379	NtCXE11
			AP2	LOC107777142	NtCXE11
			HD-ZIP	LOC107810607	NtCXE11
			TCP	LOC107830213	NtCXE11
			TCP	LOC107811551	NtCXE11
			bHLH	LOC107777531	NtCXE12
			Dof	LOC107827621	NtCXE12
			WRKY	LOC107798916	NtCXE12
			WRKY	LOC107769908	NtCXE12
			WRKY	LOC107771611	NtCXE12
			WRKY	LOC107803829	NtCXE12
			AP2	LOC107777142	NtCXE13
			MIKC_MADS	LOC107776514	NtCXE13
			BBR-BPC	LOC107792698	NtCXE13
			MYB_related	LOC107804592	NtCXE13
			MYB_related	LOC107827424	NtCXE13
			WRKY	LOC107827249	NtCXE13
			Dof	LOC107770058	NtCXE13
			TCP	LOC107777680	NtCXE13
			ERF	LOC107803997	NtCXE13
			TCP	LOC107811551	NtCXE13
			Dof	LOC107765238	NtCXE13
			GATA	LOC107769453	NtCXE13
			TCP	LOC107791186	NtCXE13
			WRKY	LOC107780905	NtCXE13
			WRKY	LOC107783484	NtCXE13
			ERF	LOC107830371	NtCXE13
			ERF	LOC107808466	NtCXE13
			ERF	LOC107788512	NtCXE13
			TCP	LOC107829243	NtCXE13
			WRKY	LOC107818082	NtCXE13
			ERF	LOC107778042	NtCXE13
			ERF	LOC107830873	NtCXE13
			ERF	LOC107804504	NtCXE13
			MIKC_MADS	LOC107797072	NtCXE13
			ERF	LOC107804908	NtCXE13
			WRKY	LOC107818849	NtCXE13
			TCP	LOC107763082	NtCXE13
			WOX	LOC107796712	NtCXE13
			ERF	LOC107816670	NtCXE13
			HSF	LOC107773390	NtCXE13
			GRAS	LOC107777199	NtCXE13
			C2H2	LOC107777976	NtCXE14
			MIKC_MADS	LOC107776514	NtCXE14
			TALE	LOC107768279	NtCXE14
			Dof	LOC107765238	NtCXE14
			MYB	LOC107787294	NtCXE14
			MIKC_MADS	LOC107821033	NtCXE14
			MYB	LOC107775566	NtCXE14
			MIKC_MADS	LOC107803851	NtCXE14
			C2H2	LOC107761881	NtCXE14
			MIKC_MADS	LOC107764357	NtCXE14
			MIKC_MADS	LOC107773468	NtCXE14
			bHLH	LOC107809388	NtCXE15
			NAC	LOC107776067	NtCXE15
			ERF	LOC107784356	NtCXE15
			ERF	LOC107822582	NtCXE15
			ERF	LOC107828891	NtCXE15
			bHLH	LOC107802207	NtCXE15
			TCP	LOC107763082	NtCXE15
			bHLH	LOC107810510	NtCXE15
			ERF	LOC107798466	NtCXE15
			bHLH	LOC107793736	NtCXE15
			ERF	LOC107777214	NtCXE15
			ERF	LOC107779745	NtCXE15
			ERF	LOC107787383	NtCXE15
			bHLH	LOC107811765	NtCXE15
			ERF	LOC107798317	NtCXE15
			ERF	LOC107800804	NtCXE15
			ERF	LOC107828273	NtCXE15
			MYB	LOC107788442	NtCXE15
			AP2	LOC107809390	NtCXE15
			BES1	LOC107823513	NtCXE15
			ERF	LOC107801353	NtCXE15
			ERF	LOC107773801	NtCXE15
			ERF	LOC107778147	NtCXE15
			Dof	LOC107770058	NtCXE16
			HD-ZIP	LOC107810623	NtCXE16
			bZIP	LOC107816084	NtCXE16
			G2-like	LOC107817975	NtCXE16
			ERF	LOC107800804	NtCXE16
			ERF	LOC107816356	NtCXE16
			MIKC_MADS	LOC107776514	NtCXE16
			SRS	LOC107828102	NtCXE16
			TCP	LOC107763082	NtCXE16
			SRS	LOC107829641	NtCXE16
			MIKC_MADS	LOC107767159	NtCXE16
			NAC	LOC107784488	NtCXE17
			NAC	LOC107776067	NtCXE17
			NAC	LOC107827821	NtCXE17
			Dof	LOC107827621	NtCXE17
			WRKY	LOC107798916	NtCXE17
			WRKY	LOC107769908	NtCXE17
			WRKY	LOC107771611	NtCXE17
			WRKY	LOC107803829	NtCXE17
			TCP	LOC107787814	NtCXE19
			ERF	LOC107801353	NtCXE19
			TCP	LOC107830213	NtCXE19
			ERF	LOC107808466	NtCXE19
			Dof	LOC107809033	NtCXE19
			TCP	LOC107829243	NtCXE19
			C2H2	LOC107789230	NtCXE19
			TCP	LOC107811551	NtCXE19
			Dof	LOC107776521	NtCXE19
			ERF	LOC107788512	NtCXE19
			ERF	LOC107804908	NtCXE19
			Dof	LOC107765238	NtCXE19
			WRKY	LOC107783484	NtCXE19
			WRKY	LOC107818082	NtCXE19
			Dof	LOC107812294	NtCXE19
			MYB_related	LOC107804592	NtCXE20
			MYB_related	LOC107827424	NtCXE20
			MYB	LOC107810761	NtCXE20
			ERF	LOC107777214	NtCXE20
			ERF	LOC107779745	NtCXE20
			MYB	LOC107779245	NtCXE20
			ERF	LOC107798466	NtCXE20
			NAC	LOC107776258	NtCXE20
			HSF	LOC107760601	NtCXE20
			HSF	LOC107765812	NtCXE20
			HSF	LOC107823244	NtCXE20
			MIKC_MADS	LOC107761268	NtCXE20
			ERF	LOC107800804	NtCXE20
			LBD	LOC107802176	NtCXE20
			LBD	LOC107824973	NtCXE20
			MIKC_MADS	LOC107797072	NtCXE20
			SRS	LOC107828102	NtCXE20
			ERF	LOC107828273	NtCXE20
			Dof	LOC107776521	NtCXE21
			Dof	LOC107812294	NtCXE21
			bHLH	LOC107799709	NtCXE21
			ERF	LOC107811321	NtCXE21
			HSF	LOC107824607	NtCXE21
			Dof	LOC107809033	NtCXE21
			Dof	LOC107823205	NtCXE21
			ERF	LOC107784356	NtCXE21
			ERF	LOC107822582	NtCXE21
			ERF	LOC107777214	NtCXE21
			ERF	LOC107779745	NtCXE21
			ERF	LOC107819325	NtCXE21
			BBR-BPC	LOC107776190	NtCXE22
			MIKC_MADS	LOC107776514	NtCXE22
			Dof	LOC107765238	NtCXE22
			TALE	LOC107768279	NtCXE22
			Dof	LOC107770058	NtCXE22
			Dof	LOC107827621	NtCXE22
			MYB	LOC107817374	NtCXE22
			NAC	LOC107820162	NtCXE22
			MYB	LOC107779245	NtCXE22
			CAMTA	LOC107799467	NtCXE22
			bHLH	LOC107810510	NtCXE23
			bHLH	LOC107795081	NtCXE23
			AP2	LOC107813200	NtCXE23
			bHLH	LOC107787554	NtCXE23
			bHLH	LOC107807290	NtCXE23
			MYB	LOC107762209	NtCXE23
			bHLH	LOC107830890	NtCXE23
			BBR-BPC	LOC107776190	NtCXE23
			bZIP	LOC107824387	NtCXE23
			ERF	LOC107762099	NtCXE23
			bHLH	LOC107802207	NtCXE23
			bZIP	LOC107819448	NtCXE23
			bHLH	LOC107809388	NtCXE23
			bHLH	LOC107793736	NtCXE23
			bHLH	LOC107811765	NtCXE23
			bHLH	LOC107781558	NtCXE23
			bHLH	LOC107785125	NtCXE23
			C2H2	LOC107789230	NtCXE24
			MIKC_MADS	LOC107776514	NtCXE24
			Dof	LOC107770058	NtCXE24
			B3	LOC107759135	NtCXE24
			TALE	LOC107768279	NtCXE24
			Dof	LOC107827621	NtCXE25
			TCP	LOC107763082	NtCXE25
			HSF	LOC107773390	NtCXE25
			Dof	LOC107809033	NtCXE25
			bZIP	LOC107808400	NtCXE25
			Dof	LOC107765238	NtCXE25
			bZIP	LOC107804649	NtCXE25
			HSF	LOC107760601	NtCXE25
			C2H2	LOC107826816	NtCXE25
			HSF	LOC107765812	NtCXE25
			HD-ZIP	LOC107776226	NtCXE25
			CPP	LOC107786401	NtCXE25
			Dof	LOC107770058	NtCXE25
			ERF	LOC107816670	NtCXE26
			ERF	LOC107778042	NtCXE26
			ERF	LOC107830873	NtCXE26
			ERF	LOC107830371	NtCXE26
			ERF	LOC107808466	NtCXE26
			ERF	LOC107804504	NtCXE26
			C2H2	LOC107777976	NtCXE26
			G2-like	LOC107765049	NtCXE26
			ERF	LOC107788512	NtCXE26
			G2-like	LOC107773353	NtCXE26
			ERF	LOC107807574	NtCXE26
			G2-like	LOC107767258	NtCXE26
			C2H2	LOC107813915	NtCXE26
			Dof	LOC107827621	NtCXE26
			GRAS	LOC107777199	NtCXE26
			MYB	LOC107802531	NtCXE26
			ERF	LOC107804908	NtCXE26
			C2H2	LOC107793226	NtCXE26
			ERF	LOC107830371	NtCXE27
			ERF	LOC107816670	NtCXE27
			MYB	LOC107803799	NtCXE27
			ERF	LOC107778042	NtCXE27
			ERF	LOC107830873	NtCXE27
			C2H2	LOC107777976	NtCXE27
			ERF	LOC107808466	NtCXE27
			G2-like	LOC107765049	NtCXE27
			TALE	LOC107768279	NtCXE27
			HD-ZIP	LOC107817328	NtCXE27
			G2-like	LOC107773353	NtCXE27
			ERF	LOC107788512	NtCXE27
			G2-like	LOC107767258	NtCXE27
			ERF	LOC107828273	NtCXE27
			Dof	LOC107765238	NtCXE27
			C2H2	LOC107777976	NtCXE28
			AP2	LOC107777142	NtCXE28
			MYB	LOC107810761	NtCXE28
			TALE	LOC107768279	NtCXE28
			Dof	LOC107795560	NtCXE28
			CPP	LOC107811762	NtCXE28
			MIKC_MADS	LOC107821033	NtCXE29
			bZIP	LOC107822613	NtCXE29
			bZIP	LOC107822903	NtCXE29
			MIKC_MADS	LOC107803851	NtCXE29
			C2H2	LOC107804466	NtCXE29
			Trihelix	LOC107783350	NtCXE29
			Trihelix	LOC107812533	NtCXE29
			bZIP	LOC107760739	NtCXE29
			Dof	LOC107795560	NtCXE29
			bHLH	LOC107802207	NtCXE29
			Dof	LOC107812294	NtCXE29
			bZIP	LOC107825872	NtCXE29
			MIKC_MADS	LOC107764357	NtCXE29
			MIKC_MADS	LOC107773468	NtCXE29
			BES1	LOC107823513	NtCXE29
			bZIP	LOC107759670	NtCXE29
			bHLH	LOC107799156	NtCXE29
			Dof	LOC107776521	NtCXE29
			MYB_related	LOC107804592	NtCXE29
			MYB_related	LOC107827424	NtCXE29
			bZIP	LOC107806773	NtCXE29
			Dof	LOC107770058	NtCXE30
			MIKC_MADS	LOC107776514	NtCXE30
			B3	LOC107779611	NtCXE30
			MYB	LOC107760438	NtCXE31
			MYB	LOC107760186	NtCXE31
			MYB	LOC107802531	NtCXE31
			B3	LOC107779611	NtCXE31
			ERF	LOC107813905	NtCXE31
			MYB	LOC107775566	NtCXE32
			ERF	LOC107828273	NtCXE32
			ERF	LOC107808166	NtCXE32
			NAC	LOC107794050	NtCXE32
			ERF	LOC107773801	NtCXE32
			NAC	LOC107767621	NtCXE32
			NAC	LOC107782685	NtCXE32
			TALE	LOC107768279	NtCXE32
			NAC	LOC107807727	NtCXE32
			LBD	LOC107771704	NtCXE32
			LBD	LOC107780621	NtCXE32
			LBD	LOC107828216	NtCXE32
			NAC	LOC107826703	NtCXE32
			NAC	LOC107813719	NtCXE32
			NAC	LOC107760614	NtCXE32
			LBD	LOC107802176	NtCXE32
			LBD	LOC107824973	NtCXE32
			ERF	LOC107800804	NtCXE32
			ERF	LOC107778147	NtCXE32
			MYB	LOC107760186	NtCXE32
			GRAS	LOC107777199	NtCXE32
			NAC	LOC107786347	NtCXE32
			NAC	LOC107832799	NtCXE32
			NAC	LOC107783056	NtCXE32
			MYB_related	LOC107775036	NtCXE32
			SRS	LOC107829641	NtCXE32
			ERF	LOC107787383	NtCXE32
			BBR-BPC	LOC107776190	NtCXE33
			MIKC_MADS	LOC107776514	NtCXE33
			TALE	LOC107768279	NtCXE33
			Dof	LOC107765238	NtCXE33
			BBR-BPC	LOC107792698	NtCXE33
			GRAS	LOC107777199	NtCXE33
			MIKC_MADS	LOC107764357	NtCXE33
			MIKC_MADS	LOC107773468	NtCXE33
			MYB	LOC107771908	NtCXE33
			Dof	LOC107827621	NtCXE33
			Dof	LOC107770058	NtCXE33
			ERF	LOC107798317	NtCXE33
			MIKC_MADS	LOC107803851	NtCXE33
			MYB_related	LOC107804592	NtCXE33
			MYB_related	LOC107827424	NtCXE33
			MYB	LOC107805141	NtCXE33
			LBD	LOC107802176	NtCXE34
			LBD	LOC107824973	NtCXE34
			BBR-BPC	LOC107776190	NtCXE34
			LBD	LOC107771704	NtCXE34
			LBD	LOC107780621	NtCXE34
			LBD	LOC107828216	NtCXE34
			ERF	LOC107798317	NtCXE34
			bZIP	LOC107824387	NtCXE34
			bZIP	LOC107819448	NtCXE34
			TCP	LOC107811551	NtCXE34
			MIKC_MADS	LOC107807098	NtCXE34
			MYB_related	LOC107775036	NtCXE34
			ERF	LOC107816670	NtCXE34
			BES1	LOC107786698	NtCXE34
			MYB	LOC107775566	NtCXE35
			MYB	LOC107787294	NtCXE35
			MYB	LOC107790642	NtCXE35
			MYB	LOC107794493	NtCXE35
			MYB	LOC107760186	NtCXE35
			ERF	LOC107784356	NtCXE35
			ERF	LOC107822582	NtCXE35
			MYB	LOC107759518	NtCXE35
			MYB	LOC107779245	NtCXE35
			C2H2	LOC107789230	NtCXE35
			ERF	LOC107819325	NtCXE35
			Dof	LOC107809033	NtCXE36
			Dof	LOC107776521	NtCXE36
			Trihelix	LOC107816163	NtCXE36
			B3	LOC107779611	NtCXE36
			Dof	LOC107812294	NtCXE36
			MYB	LOC107779232	NtCXE37
			HSF	LOC107765812	NtCXE37
			C2H2	LOC107777976	NtCXE37
			ERF	LOC107819325	NtCXE37
			ERF	LOC107798317	NtCXE37
			MYB_related	LOC107804592	NtCXE38
			MYB_related	LOC107827424	NtCXE38
			ERF	LOC107777214	NtCXE38
			ERF	LOC107779745	NtCXE38
			ERF	LOC107798466	NtCXE38
			Dof	LOC107770058	NtCXE38
			MIKC_MADS	LOC107803851	NtCXE38
			ERF	LOC107800804	NtCXE38
			GRAS	LOC107777199	NtCXE38
			AP2	LOC107809390	NtCXE38
			NAC	LOC107781917	NtCXE38
			BBR-BPC	LOC107792698	NtCXE38
			AP2	LOC107777142	NtCXE38
			MIKC_MADS	LOC107764357	NtCXE38
			MIKC_MADS	LOC107773468	NtCXE38
			ERF	LOC107828273	NtCXE38
			bHLH	LOC107781558	NtCXE38
			bHLH	LOC107785125	NtCXE38
			NAC	LOC107826673	NtCXE39
			ERF	LOC107801353	NtCXE39
			ERF	LOC107825059	NtCXE39
			GRAS	LOC107777199	NtCXE39
			LBD	LOC107771704	NtCXE39
			LBD	LOC107780621	NtCXE39
			LBD	LOC107828216	NtCXE39
			C2H2	LOC107777976	NtCXE39
			TALE	LOC107768279	NtCXE39
			MYB	LOC107788442	NtCXE39
			ERF	LOC107787383	NtCXE39
			ERF	LOC107828891	NtCXE39
			MYB	LOC107762209	NtCXE39
			ERF	LOC107800804	NtCXE39
			B3	LOC107760309	NtCXE39
			MIKC_MADS	LOC107776514	NtCXE39
			AP2	LOC107784366	NtCXE39
			MYB	LOC107785674	NtCXE39
			Dof	LOC107765238	NtCXE39
			LBD	LOC107802176	NtCXE39
			LBD	LOC107824973	NtCXE39
			ERF	LOC107773801	NtCXE39
			BBR-BPC	LOC107792698	NtCXE39
			ERF	LOC107808166	NtCXE39
			ERF	LOC107778147	NtCXE39
			ERF	LOC107798317	NtCXE39
			ERF	LOC107828273	NtCXE39
			HSF	LOC107823244	NtCXE39
			TCP	LOC107777680	NtCXE39
			MIKC_MADS	LOC107776514	NtCXE40
			BES1	LOC107786698	NtCXE40
			ARF	LOC107770237	NtCXE40
			BES1	LOC107823513	NtCXE40
			Dof	LOC107770058	NtCXE40
			Dof	LOC107765238	NtCXE40
			BES1	LOC107786459	NtCXE40
			BBR-BPC	LOC107776190	NtCXE40
			MYB	LOC107787294	NtCXE40
			TCP	LOC107830213	NtCXE40
			bZIP	LOC107806773	NtCXE40
			G2-like	LOC107765049	NtCXE41
			G2-like	LOC107767258	NtCXE41
			MIKC_MADS	LOC107776514	NtCXE41
			G2-like	LOC107773353	NtCXE41
			MYB	LOC107760186	NtCXE41
			MYB	LOC107787294	NtCXE41
			MYB	LOC107802531	NtCXE41
			bZIP	LOC107804649	NtCXE41
			MYB	LOC107779245	NtCXE41
			MYB	LOC107759518	NtCXE41
			TCP	LOC107830213	NtCXE41
			HD-ZIP	LOC107810623	NtCXE41
			MIKC_MADS	LOC107761813	NtCXE42
			C3H	LOC107798905	NtCXE42
			bHLH	LOC107783687	NtCXE42
			BBR-BPC	LOC107792698	NtCXE42
			MIKC_MADS	LOC107776514	NtCXE42
			bHLH	LOC107799709	NtCXE42
			Dof	LOC107770058	NtCXE43
			MIKC_MADS	LOC107776514	NtCXE43
			NAC	LOC107805064	NtCXE43
			Dof	LOC107796597	NtCXE43
			Dof	LOC107812294	NtCXE43
			bHLH	LOC107809388	NtCXE43
			C3H	LOC107798905	NtCXE43
			Dof	LOC107776521	NtCXE43
			Dof	LOC107795560	NtCXE43
			AP2	LOC107777142	NtCXE43
			Dof	LOC107823205	NtCXE43
			NAC	LOC107786347	NtCXE43
			NAC	LOC107832799	NtCXE43
			NAC	LOC107820162	NtCXE43
			NAC	LOC107827821	NtCXE43
			Dof	LOC107765238	NtCXE43
			MIKC_MADS	LOC107761268	NtCXE43
			bHLH	LOC107793736	NtCXE43
			TALE	LOC107768279	NtCXE43
			MIKC_MADS	LOC107764357	NtCXE43
			MIKC_MADS	LOC107773468	NtCXE43
			bHLH	LOC107777531	NtCXE43
			NAC	LOC107807727	NtCXE43
			MIKC_MADS	LOC107776514	NtCXE44
			ERF	LOC107816670	NtCXE44
			ERF	LOC107778042	NtCXE44
			ERF	LOC107830873	NtCXE44
			NAC	LOC107806929	NtCXE44
			NAC	LOC107776067	NtCXE44
			CAMTA	LOC107811137	NtCXE44
			Dof	LOC107765238	NtCXE44
			WRKY	LOC107762948	NtCXE44
			CPP	LOC107811762	NtCXE44
			C2H2	LOC107777976	NtCXE44
			TALE	LOC107768279	NtCXE44
			MYB	LOC107762209	NtCXE44
			BBR-BPC	LOC107776190	NtCXE44
			NAC	LOC107793223	NtCXE44
			GATA	LOC107769453	NtCXE44
			ERF	LOC107804504	NtCXE44
			MYB	LOC107761153	NtCXE44
			ERF	LOC107830371	NtCXE44
			ERF	LOC107804908	NtCXE44
			SRS	LOC107828102	NtCXE44
			Dof	LOC107770058	NtCXE44
			WRKY	LOC107774101	NtCXE44
			WRKY	LOC107807320	NtCXE44
			WRKY	LOC107810059	NtCXE44
			HD-ZIP	LOC107776226	NtCXE44
			MYB	LOC107825706	NtCXE44
			Trihelix	LOC107814260	NtCXE44
			MYB	LOC107759518	NtCXE44
			WRKY	LOC107803829	NtCXE44
			ERF	LOC107807574	NtCXE44
			WRKY	LOC107793050	NtCXE44
			Dof	LOC107827621	NtCXE44
			CPP	LOC107786401	NtCXE44
			Dof	LOC107776521	NtCXE44
			MYB	LOC107817374	NtCXE44
			WRKY	LOC107798916	NtCXE44
			Dof	LOC107765238	NtCXE45
			ERF	LOC107825059	NtCXE45
			ERF	LOC107800804	NtCXE45
			Dof	LOC107770058	NtCXE45
			MYB	LOC107791029	NtCXE45
			NAC	LOC107794050	NtCXE45
			ERF	LOC107778147	NtCXE45
			Dof	LOC107812294	NtCXE46
			Dof	LOC107776521	NtCXE46
			Dof	LOC107823205	NtCXE46
			bZIP	LOC107822613	NtCXE46
			bZIP	LOC107822903	NtCXE46
			Dof	LOC107809033	NtCXE46
			bHLH	LOC107802207	NtCXE46
			AP2	LOC107777142	NtCXE46
			Dof	LOC107827621	NtCXE46
			bZIP	LOC107760739	NtCXE46
			bZIP	LOC107825872	NtCXE46
			MYB	LOC107779245	NtCXE46
			bHLH	LOC107799709	NtCXE46
			Dof	LOC107795560	NtCXE46
			EIL	LOC107810730	NtCXE46
			Dof	LOC107796597	NtCXE46
			MYB	LOC107787294	NtCXE46
			MYB	LOC107790642	NtCXE46
			MYB	LOC107794493	NtCXE46
			bZIP	LOC107759670	NtCXE46
			bHLH	LOC107781558	NtCXE46
			bHLH	LOC107785125	NtCXE46
			HD-ZIP	LOC107810623	NtCXE46
			bHLH	LOC107799156	NtCXE46
			MYB	LOC107810761	NtCXE46
			Trihelix	LOC107783350	NtCXE46
			bZIP	LOC107824387	NtCXE46
			TALE	LOC107768279	NtCXE47
			C2H2	LOC107777976	NtCXE47
			Dof	LOC107765238	NtCXE47
			WRKY	LOC107827249	NtCXE47
			MYB	LOC107771908	NtCXE47
			ERF	LOC107808010	NtCXE47
			TCP	LOC107777680	NtCXE47
			TCP	LOC107811551	NtCXE47
			ERF	LOC107811321	NtCXE47
			BES1	LOC107786459	NtCXE47
			TCP	LOC107791186	NtCXE47
			ERF	LOC107775685	NtCXE47
			Trihelix	LOC107814260	NtCXE47
			WRKY	LOC107780905	NtCXE47
			GRAS	LOC107777199	NtCXE47
			WRKY	LOC107783484	NtCXE47
			Dof	LOC107827621	NtCXE47
			Dof	LOC107770058	NtCXE47
			TCP	LOC107829243	NtCXE47
			WRKY	LOC107818082	NtCXE47
			ERF	LOC107808466	NtCXE47
			WRKY	LOC107818849	NtCXE47
			MYB	LOC107760438	NtCXE47
			TCP	LOC107763082	NtCXE47
			MYB_related	LOC107804592	NtCXE47
			MYB_related	LOC107827424	NtCXE47
			Dof	LOC107776521	NtCXE48
			bZIP	LOC107816084	NtCXE48
			Dof	LOC107809033	NtCXE48
			Dof	LOC107812294	NtCXE48
			MYB	LOC107775566	NtCXE48
			C2H2	LOC107794045	NtCXE48
			MYB	LOC107771908	NtCXE48
			bZIP	LOC107808400	NtCXE48
			CPP	LOC107786401	NtCXE48
			AP2	LOC107784366	NtCXE49
			G2-like	LOC107817975	NtCXE49
			ERF	LOC107778042	NtCXE49
			ERF	LOC107830873	NtCXE49
			WOX	LOC107767662	NtCXE49
			GATA	LOC107769453	NtCXE49
			WRKY	LOC107817492	NtCXE49
			TCP	LOC107826452	NtCXE49
			ERF	LOC107788512	NtCXE49
			ERF	LOC107830371	NtCXE49
			ERF	LOC107808466	NtCXE49
			bHLH	LOC107811765	NtCXE49
			bHLH	LOC107783787	NtCXE49
			bHLH	LOC107817147	NtCXE49
			AP2	LOC107777142	NtCXE49
			bZIP	LOC107819448	NtCXE49
			bHLH	LOC107793736	NtCXE49
			ERF	LOC107819325	NtCXE49
			MIKC_MADS	LOC107767159	NtCXE49

## Sheet: Table8
Supplementary Table 8. The FPKM values of NtCXEs in different tissues
Gene ID	seed	Root-1	Root-2	Root-3	Leaf-1	Leaf-2	Leaf-3	Stem	Stem-3	Axillary bud	Vein	Blade	Callus
NtCXE1	0.064993	0	0	0	0.006921	0.066242	0.076917	0.022036	42.1381	0	0.011533	0.130503	0.139688
NtCXE2	2.82054	2.44297	3.33685	3.19938	1.90996	2.29836	2.79402	5.21352	3.30603	3.30501	4.84236	2.21141	4.24351
NtCXE3	8.75575	8.91884	8.53624	9.93882	3.25949	2.3472	3.60142	12.4842	5.68931	8.56276	10.487	5.91495	8.88946
NtCXE4	0	0	0.020607	0	0	0	0	0.013586	0	0.010963	0	0.006514	0
NtCXE5	0.358045	7.53389	15.7633	24.6431	11.3284	3.29495	47.4734	10.2594	37.0643	2.59276	21.6377	2.10034	3.27923
NtCXE6	0.208514	0.135786	0.295012	0.324748	0.287808	0.136309	0.52894	0.448105	1.2691	0.145229	1.29083	0.087927	0.154476
NtCXE7	0.202181	5.69479	4.07738	4.01912	0.063688	0	0.069116	0.075645	0	0	0.012745	0.047601	0.175266
NtCXE8	0	0	0	0	0	0	0	0	0	0	0	0	0
NtCXE9	0.999709	1.51799	1.30071	1.15254	1.54224	1.86438	5.15756	0.455225	1.43401	0.223044	2.6256	0.286774	0.064278
NtCXE10	0.517219	0.789647	1.43839	1.63344	0.225732	0.137071	0.184477	0.221505	0.302463	0.479678	0.432036	0.590245	0.414337
NtCXE11	0.186656	0.254907	0.862455	1.04747	0.709411	0.214334	2.27199	0.712008	2.10059	0.185759	1.91639	0.101385	0.246779
NtCXE12	16.1161	0.949986	2.25548	1.08479	12.5078	2.04537	3.60405	3.86243	0.880721	6.15502	1.2016	4.31339	16.6528
NtCXE13	1.49109	35.5501	47.3153	8.98044	4.4132	8.895	7.87571	13.8203	2.67992	1.37391	36.4534	8.82476	3.60794
NtCXE14	7.98317	0	0	0.025173	44.0043	22.0507	19.7058	0.826925	2.83529	1.30458	4.16957	1.0289	4.57711
NtCXE15	0.108907	4.47167	0.957541	0.727062	0.347544	0	4.61135	0.447658	1.09606	0.464464	0.738255	1.50207	0.676891
NtCXE16	0.044007	0.542985	0.207528	0.384051	0	0	0.93012	0.193441	0.755503	0.275818	0.311436	1.19629	0.20546
NtCXE17	0	0	0	0	0	0	0	0	0	0	0	0	0
NtCXE18	0.719381	0.91244	1.75125	1.792	0.230862	0.159495	0.188669	0.332831	0.384406	0.613926	0.307056	0.74085	0.583288
NtCXE19	0.414454	5.90247	7.07503	8.24922	1.50036	0.968648	0.831208	1.40762	2.25736	0.993108	6.64369	1.92517	6.01801
NtCXE20	2.00566	1.77291	2.49015	2.6742	1.48463	1.77559	2.2254	4.21755	2.57365	2.50009	4.36664	1.47772	3.01554
NtCXE21	0.59297	22.4771	5.85262	1.61179	58.2066	9.08627	13.0392	17.4613	9.30693	7.99988	31.1829	15.9945	22.1959
NtCXE22	0.131657	0.184024	0.696937	1.1487	0.165287	0.119227	0.366211	0.177152	0.186112	0.101349	0.357784	0.077807	0.109254
NtCXE23	0.119187	4.74219	22.7102	7.17642	0.023193	0	0.282762	0.113236	0.397274	0.04312	0.166888	5.25155	1.64986
NtCXE24	0	0	0	0	0	0	0	0	0	0	0	0	0
NtCXE25	7.40761	12.4967	20.545	16.5611	19.8826	7.69148	3.10434	22.8558	29.7652	11.0373	19.7999	9.5354	21.5569
NtCXE26	0	0.100742	0.100476	0	0	0.024988	0.12629	0.027167	0.256655	126.453	0	0	0.025442
NtCXE27	0	0	0.025189	0	0	0	0	0.027167	0	13.3036	0	0	0.025442
NtCXE28	0	0.668102	0.603284	6.35365	2.22784	0.580435	0.337865	8.97755	1.33432	3.06355	0.977046	1.4028	5.85839
NtCXE29	3.83694	1.66419	3.14812	2.28823	0.641525	0.235499	6.14562	0.502455	23.2855	0.717697	4.47471	19.5396	9.99516
NtCXE30	1.84205	5.85462	14.8338	4.20539	3.65197	1.06593	1.26634	5.2203	7.37424	1.62311	9.76706	1.77779	2.59162
NtCXE31	1.44472	7.3305	15.3881	3.88201	4.67686	0.9555	1.39987	6.00138	8.63862	1.34774	8.55253	1.86626	3.29597
NtCXE32	0.019379	0.008311	0.042653	0.006805	0	0	0.019295	0.015353	0.020414	0	0.017293	0.013503	0.030574
NtCXE33	9.72074	11.7018	9.4842	11.4796	18.1169	14.3092	8.6943	22.3322	21.454	22.6994	18.1303	4.40318	23.6261
NtCXE34	3.02362	1.29863	2.60552	1.22672	2.68861	10.0012	5.40575	7.69406	9.04309	5.97895	10.3857	1.80867	3.68962
NtCXE35	101.035	33.4057	40.4501	34.7283	47.4282	18.6053	31.7611	37.1593	58.734	34.6615	44.9497	68.2984	47.173
NtCXE36	0	0	0	0	0	0	0	0	0	0	0	0	0
NtCXE37	0.455175	0.286929	0.123672	0.098522	0.202808	0.069397	0.521388	0.202509	0.10645	0.114045	0.342247	0.369348	0.603759
NtCXE38	2.30125	0	2.44835	2.70133	0.239333	0.335279	0	5.71322	0.295218	0.305275	1.45572	0.231944	0.44879
NtCXE39	0.324004	0.629805	0.533822	1.58053	0	0.036916	0	0.133421	0.222155	0	2.10073	0.296559	0.43108
NtCXE40	0.014876	0.008241	0	0	0	0	0.012645	0	0	0	0	0.010804	0.00255
NtCXE41	0	0	0	0	0	0	0	0	0	0	0	0	0
NtCXE42	0	0	0	0	0	0	0	0	0	0	0	0	0
NtCXE43	0.064993	0	0	0	0.006921	0.066242	0.076917	0.022036	41.8526	0	0.011533	0.130503	0.126532
NtCXE44	11.2865	1.02372	0.622232	1.86062	25.523	10.1888	28.2563	5.68447	4.79333	27.5405	9.18625	23.3802	28.6034
NtCXE45	1.40989	11.0763	7.47255	11.6801	2.11495	0.986311	1.97701	5.11042	6.39009	0.574757	7.20816	2.43927	7.15768
NtCXE46	2.20892	0.808912	2.06645	2.47446	0.546828	0.171125	0.982038	0.617802	0.506841	1.18976	1.14074	0.927314	3.0919
NtCXE47	3.15297	8.91304	7.38507	11.9474	21.4666	7.24351	21.4842	13.1135	13.375	29.8644	16.3215	19.0067	12.4485
NtCXE48	1.81629	1.63499	0.429569	0.408854	1.36144	11.5581	10.7262	6.03233	3.47188	4.03566	9.5515	0.153392	3.61811
NtCXE49	31.8256	6.20542	18.8173	10.3171	14.1411	9.01341	8.13568	6.18066	4.74675	11.6744	16.3393	54.7591	11.4707

## Sheet: Table9
Supplementary Table 9. The Log2 FC values of NtCXEs in tobacco under different stresses
Gene	Cold	Drought	Cadmium	CMV	PVY	Topping
CXE1	0	0	0	0	-1.63	0
CXE2	-0.31	-0.26	0.35	0.1	0.91	0.02
CXE3	-0.08	0.3	0	-0.11	-0.95	-0.06
CXE4	-0.76	0	0	0.19	-0.43	1.39
CXE5	-0.22	-1.01	2.22	0.08	0.58	-0.08
CXE6	0.28	0.2	0.38	1.59	3.27	-0.28
CXE7	0	2.03	-0.81	3.32	0.31	0.6
CXE8	0	0	0	0	0	0
CXE9	-0.27	0.15	-1.66	-2.05	-6.16	0.04
CXE10	0.69	-2.13	1.39	0.03	1.45	-0.17
CXE11	0.12	0.67	0.24	0.78	1.97	-0.36
CXE12	-0.52	0.22	-1.32	-0.17	0.87	0.76
CXE13	-0.15	-0.57	-0.74	-0.39	1.45	-0.62
CXE14	-1.09	-1.08	0	0.24	5.47	0
CXE15	-0.32	-2.96	-0.83	0	2.24	0.2
CXE16	-0.28	-1.45	-0.29	0	1.98	0.31
CXE17	-0.5	0.22	-1.37	-0.34	0.73	0.01
CXE18	0.69	-0.84	1.12	0.07	1.25	-0.01
CXE19	-0.02	0.26	0.46	0.17	1.78	-0.08
CXE20	-0.33	-0.24	-0.37	-0.03	0.93	0.17
CXE21	0.66	-0.61	-0.94	0.42	-2.48	-0.87
CXE22	-0.38	-0.77	-3.99	0.7	1.92	0.69
CXE23	0	-1.28	0.41	0	1.56	-0.55
CXE24	-0.11	-0.17	0.19	-1.46	-5.18	-0.27
CXE25	0.1	-0.79	2.04	0.1	0.34	-0.64
CXE26	0.9	0	0.99	0.65	0	0.13
CXE27	1.06	0	-1.28	0	4.53	0.15
CXE28	-0.54	-0.33	-0.16	-1.41	1.51	3.32
CXE29	0.47	0.02	0.98	-0.83	-0.43	-0.8
CXE30	0.09	-0.13	1.16	-0.06	0.93	-0.54
CXE31	0.09	-0.11	1.21	-0.14	0.95	-0.54
CXE32	0.03	0	0	0.58	0.68	0.31
CXE33	0.15	0.55	1.17	-0.16	0.67	-0.53
CXE34	-0.14	0.29	-2.3	-0.08	0.51	-0.08
CXE35	0	0.13	-0.08	-0.15	-0.6	-0.61
CXE36	0	0	0	0	0	0
CXE37	-0.1	-1.03	-0.08	0.77	0.95	-1.78
CXE38	-0.14	-0.01	-1.4	0.14	0.94	-0.12
CXE39	0.88	-2.53	1.84	0.39	3.1	-0.23
CXE40	-0.19	-0.08	0.05	-0.27	-1.02	-0.18
CXE41	-0.04	-0.37	0.11	0.08	0.5	-0.28
CXE42	-1.14	-1.04	0	0.38	0	0
CXE43	0	0	0	0	-1.83	0
CXE44	-0.62	0.38	-1.49	-0.32	-0.61	0.28
CXE45	0.13	-0.45	-0.65	0.3	-0.32	0
CXE46	0.25	0	1.6	-0.36	-0.81	-1
CXE47	0.12	1.29	0.02	-0.07	1.47	-0.32
CXE48	-0.17	1.01	-1.01	0.01	2.14	-0.1
CXE49	-0.02	0.04	-0.59	-0.24	0.21	-0.29

## Sheet: Table10
Supplementary Table 10. Sequencing results for the mutations by CRISPR/Cas9 in NtCXE22-g1, NtCXE22-g2
	Variation type	reads seq	variation
ntcxe22-g1-2	1I	TTGAAGTACCTATACAAGATGATGGTTCAGTTCTTTGGATAGATGTTGTATTTGACGCCATGCATAACCTTcAAACTCCGGCTCTATAAGCCGACTTTTCCCAC	A
ntcxe22-g1-6	1I	TTGAAGTACCTATACAAGATGATGGTTCAGTTCTTTGGATAGATGTTGTATTTGACGCCATGCATAACCTTcAAACTCCGGCTCTATAAGCCGACTTTTCCCAC	A
ntcxe22-g1-9	1I	TTGAAGTACCTATACAAGATGATGGTTCAGTTCTTTGGATAGATGTTGTATTTGACGCCATGCATAACCTTcAAACTCCGGCTCTATAAGCCGACTTTTCCCAC	A
ntcxe22-g2-3	1I	CCAAATTGTCAAAACTATTGTTTCAAGCTTGCTTCTGAGCTCCAAGCCGTGATTATCTCCCCCGACTATcAGGTTGGCTCCTGAGAACCGGCTCCCAACTGCCA	A
ntcxe22-g2-4	5D	CCAAATTGTCAAAACTATTGTTTCAAGCTTGCTTCTGAGCTCCAAGCCGTGATTATCTCCCCCGACTATcGCTCCTGAGAACCGGCTCCCAACTGCCATTGAAG	GGTTG
ntcxe22-g2-8	1I	CCAAATTGTCAAAACTATTGTTTCAAGCTTGCTTCTGAGCTCCAAGCCGTGATTATCTCCCCCGACTATcTGGTTGGCTCCTGAGAACCGGCTCCCAACTGCCA	T

[truncated: 10 more sheets: Table11, Table12, Table13, Table14, Table15, Table16, Table17, Table18, Table19, Table20]
